# Supplementary material for: Analysis of Genome Structure and Its Variations in Potato Cultivars Grown in Russia
Source: Int J Mol Sci. 2023 Mar 16;24(6):5713. doi: 10.3390/ijms24065713 (PMC10059000; doi:10.3390/ijms24065713)
Supplement: Supplementary file 1 [file ijms-24-05713-s001.zip]

Archive with 4 entries (4 files):
- Supplementary File S1.pdf
- Supplementary File S2.xlsx
- Supplementary File S3.xlsx
- Supplementary File S4.xlsx
