# Supplementary material for: Analysis of Genome Structure and Its Variations in Potato Cultivars Grown in Russia
Source: Int J Mol Sci. 2023 Mar 16;24(6):5713. doi: 10.3390/ijms24065713 (PMC10059000; doi:10.3390/ijms24065713)
Supplement: Supplementary file 1 [file ijms-24-05713-s001.zip › Supplementary File S2.xlsx]

## Sheet: Info
	Supplementary file 2 for Karetnikov et al.
	Analysis of genes with different CNV occurrence in South American and Russian potato accessions
Tab:
RU-SA genes	List of genes demonstrating significant difference of the CNV between Russian and South American cultivars
	Gene stable ID	Del in RU cultivas	Dup in RU cultivars	Del in SA cultivars	Dup in SA cultivars	CNV p-value	Del Ru-SA	Dup Ru-SA	Chromosome/scaffold name	Gene start (bp)	Gene end (bp)	Gene description
	Gene stable ID	Gene identifier
	Del in RU cultivas	Number of Russian cultivars whith significant deletion CNV in the gene locus
	Dup in RU cultivars	Number of Russian cultivars whith significant duplication CNV in the gene locus
	CNV difference p-value	Significance of the difference between number of CNVs in Russian and South American cultivars by Fisher's test
	Del Ru-SA	Difference in cultivar number with deletion CNV type between Russian and South American cultivars
	Dup Ru-SA	Difference in cultivar number with duplication CNV type between Russian and South American cultivars
	Chromosome/scaffold name	Chromosome name for gene
	Gene start (bp)	Start position of the gene
	Gene end (bp)	End position of the gene
	Gene description	Description of the gene
RUDup genes	genes with significant duplications detected in 50% or more of Russian cultivars, while they are absent in South American accessions
RUDel genes	genes that have significant deletions in 50% or more of Russian cultivars, but are absent in South American accessions
SADup genes	genes that have significant duplications in 50% or more of South American accessions, but do not have them in Russian cultivars
SADel genes	genes found to have significant deletions in 50% or more of South American accessions, but not in Russian cultivars
RU-SA-FuncAnnotCluster	Results of the DAVID search for functional annotation clusters significantly (FDR<0.05) with the list of RU-SA genes
	The data presented in DAVID output format with statistics of terms for each annotation cluster
RUDup-FuncAnnotCluster	Results of the DAVID search for functional annotation clusters significantly (FDR<0.05) with the list of RUDup genes
	The data presented in DAVID output format with statistics of terms for each annotation cluster
SADel-FuncAnnotCluster	Results of the DAVID search for functional annotation clusters significantly (FDR<0.05) with the list of SADel genes
	The data presented in DAVID output format with statistics of terms for each annotation cluster

## Sheet: RU-SA genes
Gene stable ID	Del in RU cultivas	Dup in RU cultivars	Del in SA cultivars	Dup in SA cultivars	CNV difference p-value	Del Ru-SA	Dup Ru-SA	Chromosome/scaffold name	Gene start (bp)	Gene end (bp)	Gene description
PGSC0003DMG402028118	0	15	1	0	2.03951e-06	-1	15	10	56663717	56670436	FK506-binding protein [Source:PGSC_GENE;Acc:PGSC0003DMG402028118]
PGSC0003DMG400002464	0	14	0	0	1.83556e-05	0	14	6	17892194	17899299	Pentatricopeptide repeat-containing protein [Source:PGSC_GENE;Acc:PGSC0003DMG400002464]
PGSC0003DMG400035727	0	14	0	0	1.83556e-05	0	14	6	32353143	32353763	Gag-pol polyprotein [Source:PGSC_GENE;Acc:PGSC0003DMG400035727]
PGSC0003DMG400004606	0	15	0	1	3.26322e-05	0	14	12	59853139	59857038	ATINT4 [Source:PGSC_GENE;Acc:PGSC0003DMG400004606]
PGSC0003DMG400004691	0	15	0	1	3.26322e-05	0	14	12	59857202	59862295	ADP-ribosylation factor [Source:PGSC_GENE;Acc:PGSC0003DMG400004691]
PGSC0003DMG400013088	0	15	0	1	3.26322e-05	0	14	1	37067233	37072498	Neutral invertase [Source:PGSC_GENE;Acc:PGSC0003DMG400013088]
PGSC0003DMG400017432	0	15	0	1	3.26322e-05	0	14	5	11873948	11879506	Multidrug resistance-associated protein 2, 6 (Mrp2, 6), abc-transoprter [Source:PGSC_GENE;Acc:PGSC0003DMG400017432]
PGSC0003DMG400037423	0	15	0	1	3.26322e-05	0	14	10	45676885	45678069	Cytochrome P450 [Source:PGSC_GENE;Acc:PGSC0003DMG400037423]
PGSC0003DMG400027642	0	15	1	1	3.26322e-05	-1	14	7	51987873	51988406	Conserved gene of unknown function [Source:PGSC_GENE;Acc:PGSC0003DMG400027642]
PGSC0003DMG400035034	0	15	1	1	3.26322e-05	-1	14	10	9990162	9990862	Gene of unknown function [Source:PGSC_GENE;Acc:PGSC0003DMG400035034]
PGSC0003DMG400035690	0	15	1	1	3.26322e-05	-1	14	10	9990961	9995725	Gene of unknown function [Source:PGSC_GENE;Acc:PGSC0003DMG400035690]
PGSC0003DMG400025108	0	14	2	0	1.83556e-05	-2	14	5	1687653	1689130	Gene of unknown function [Source:PGSC_GENE;Acc:PGSC0003DMG400025108]
PGSC0003DMG402004902	0	15	2	1	3.26322e-05	-2	14	6	48277959	48283593	Ovule receptor-like kinase 28 [Source:PGSC_GENE;Acc:PGSC0003DMG402004902]
PGSC0003DMG400024438	0	15	6	1	3.26322e-05	-6	14	12	2520870	2526835	Hcr2-p3 [Source:PGSC_GENE;Acc:PGSC0003DMG400024438]
PGSC0003DMG400002466	0	13	0	0	9.17779e-05	0	13	6	17894261	17894828	Pentatricopeptide repeat-containing protein [Source:PGSC_GENE;Acc:PGSC0003DMG400002466]
PGSC0003DMG400006376	0	13	0	0	9.17779e-05	0	13	4	60640809	60643578	Gene of unknown function [Source:PGSC_GENE;Acc:PGSC0003DMG400006376]
PGSC0003DMG400009279	0	13	0	0	9.17779e-05	0	13	11	14012207	14019690	Ribosomal RNA methyltransferase [Source:PGSC_GENE;Acc:PGSC0003DMG400009279]
PGSC0003DMG400011266	0	13	0	0	9.17779e-05	0	13	10	139264	141641	Catechol O-methyltransferase [Source:PGSC_GENE;Acc:PGSC0003DMG400011266]
PGSC0003DMG400018763	0	13	0	0	9.17779e-05	0	13	3	10478993	10484117	Conserved gene of unknown function [Source:PGSC_GENE;Acc:PGSC0003DMG400018763]
PGSC0003DMG400038812	0	13	0	0	9.17779e-05	0	13	8	17443979	17444504	Ubiquitin-protein ligase [Source:PGSC_GENE;Acc:PGSC0003DMG400038812]
PGSC0003DMG400008676	0	14	0	1	0.000246781	0	13	2	19527797	19534813	DNA-damage-inducible protein f [Source:PGSC_GENE;Acc:PGSC0003DMG400008676]
PGSC0003DMG400012042	0	14	0	1	0.000246781	0	13	10	39768699	39769708	Conserved gene of unknown function [Source:PGSC_GENE;Acc:PGSC0003DMG400012042]
PGSC0003DMG400012790	0	14	0	1	0.000246781	0	13	4	52838411	52841508	Vetispiradiene synthase 5 [Source:PGSC_GENE;Acc:PGSC0003DMG400012790]
PGSC0003DMG400014717	0	14	0	1	0.000246781	0	13	6	1768337	1773055	Hcr2-0A [Source:PGSC_GENE;Acc:PGSC0003DMG400014717]
PGSC0003DMG400019814	0	14	0	1	0.000246781	0	13	9	38792060	38794563	Bromodomain-containing protein [Source:PGSC_GENE;Acc:PGSC0003DMG400019814]
PGSC0003DMG400023031	0	14	0	1	0.000246781	0	13	4	56546570	56546929	Hydrolase, hydrolyzing O-glycosyl compounds [Source:PGSC_GENE;Acc:PGSC0003DMG400023031]
PGSC0003DMG400023032	0	14	0	1	0.000246781	0	13	4	56549416	56555212	Phosphoribosylformylglycinamidine cyclo-ligase [Source:PGSC_GENE;Acc:PGSC0003DMG400023032]
PGSC0003DMG400029209	0	14	0	1	0.000246781	0	13	4	31726101	31727402	Conserved gene of unknown function [Source:PGSC_GENE;Acc:PGSC0003DMG400029209]
PGSC0003DMG400038170	0	14	0	1	0.000246781	0	13	10	45680284	45680685	Xan [Source:PGSC_GENE;Acc:PGSC0003DMG400038170]
PGSC0003DMG400042300	0	14	0	1	0.000246781	0	13	9	7391131	7391622	Gene of unknown function [Source:PGSC_GENE;Acc:PGSC0003DMG400042300]
PGSC0003DMG400045815	0	14	0	1	0.000246781	0	13	9	38789138	38791165	Conserved gene of unknown function [Source:PGSC_GENE;Acc:PGSC0003DMG400045815]
PGSC0003DMG400020680	0	15	0	2	0.000277373	0	13	12	5291474	5294061	Sesquiterpene synthase [Source:PGSC_GENE;Acc:PGSC0003DMG400020680]
PGSC0003DMG400023282	0	15	0	2	0.000277373	0	13	11	13355415	13359998	Leucine-rich repeat transmembrane protein kinase [Source:PGSC_GENE;Acc:PGSC0003DMG400023282]
PGSC0003DMG400023777	0	15	0	2	0.000277373	0	13	1	81122337	81122909	Conserved gene of unknown function [Source:PGSC_GENE;Acc:PGSC0003DMG400023777]
PGSC0003DMG400024168	0	15	0	2	0.000277373	0	13	10	27377725	27383564	Inward rectifying potassium channel [Source:PGSC_GENE;Acc:PGSC0003DMG400024168]
PGSC0003DMG400024997	0	15	0	2	0.000277373	0	13	10	1611761	1614435	Indole-3-acetic acid-amido synthetase GH3.6 [Source:PGSC_GENE;Acc:PGSC0003DMG400024997]
PGSC0003DMG400028302	0	15	0	2	0.000277373	0	13	5	888804	889802	Flavonol 4'-sulfotransferase [Source:PGSC_GENE;Acc:PGSC0003DMG400028302]
PGSC0003DMG400037823	0	15	0	2	0.000277373	0	13	8	9261370	9262163	Gene of unknown function [Source:PGSC_GENE;Acc:PGSC0003DMG400037823]
PGSC0003DMG400041682	0	15	0	2	0.000277373	0	13	1	81123329	81123859	Gene of unknown function [Source:PGSC_GENE;Acc:PGSC0003DMG400041682]
PGSC0003DMG400042055	0	15	0	2	0.000277373	0	13	10	20373947	20374581	Gene of unknown function [Source:PGSC_GENE;Acc:PGSC0003DMG400042055]
PGSC0003DMG400045802	0	15	0	2	0.000277373	0	13	9	38888810	38889415	Gene of unknown function [Source:PGSC_GENE;Acc:PGSC0003DMG400045802]
PGSC0003DMG402020668	0	15	0	2	0.000277373	0	13	12	5294437	5301708	Binding protein [Source:PGSC_GENE;Acc:PGSC0003DMG402020668]
PGSC0003DMG400011764	0	13	1	0	9.17779e-05	-1	13	10	18914644	18915737	Gene of unknown function [Source:PGSC_GENE;Acc:PGSC0003DMG400011764]
PGSC0003DMG400027643	0	13	1	0	9.17779e-05	-1	13	7	51979553	51981806	Conserved gene of unknown function [Source:PGSC_GENE;Acc:PGSC0003DMG400027643]
PGSC0003DMG400043151	0	13	1	0	9.17779e-05	-1	13	10	11878084	11882995	Gene of unknown function [Source:PGSC_GENE;Acc:PGSC0003DMG400043151]
PGSC0003DMG400044967	1	13	2	0	0.000118292	-1	13	10	2155006	2156347	Conserved gene of unknown function [Source:PGSC_GENE;Acc:PGSC0003DMG400044967]
PGSC0003DMG400031148	0	14	1	1	0.000246781	-1	13	4	61724332	61726516	Oxidoreductase [Source:PGSC_GENE;Acc:PGSC0003DMG400031148]
PGSC0003DMG400036113	0	15	1	2	0.000277373	-1	13	3	25792879	25795860	Gene of unknown function [Source:PGSC_GENE;Acc:PGSC0003DMG400036113]
PGSC0003DMG400025109	0	13	2	0	9.17779e-05	-2	13	5	1689811	1690959	Gene of unknown function [Source:PGSC_GENE;Acc:PGSC0003DMG400025109]
PGSC0003DMG400015660	0	15	2	2	0.000277373	-2	13	6	28705402	28714518	Gene of unknown function [Source:PGSC_GENE;Acc:PGSC0003DMG400015660]
PGSC0003DMG400025964	0	15	2	2	0.000277373	-2	13	1	70430424	70435743	Ulp1 protease family, C-terminal catalytic domain containing protein [Source:PGSC_GENE;Acc:PGSC0003DMG400025964]
PGSC0003DMG400026860	0	15	2	2	0.000277373	-2	13	4	26968794	26972113	Ubiquitin-protein ligase [Source:PGSC_GENE;Acc:PGSC0003DMG400026860]
PGSC0003DMG400047019	0	15	2	2	0.000277373	-2	13	12	19504973	19513520	Transcription factor [Source:PGSC_GENE;Acc:PGSC0003DMG400047019]
PGSC0003DMG400024421	0	13	3	0	0.000118292	-3	13	6	42327592	42330177	Pentatricopeptide repeat-containing protein, mitochondrial [Source:PGSC_GENE;Acc:PGSC0003DMG400024421]
PGSC0003DMG400027966	0	14	4	1	0.000246781	-4	13	4	63347173	63350714	Conserved gene of unknown function [Source:PGSC_GENE;Acc:PGSC0003DMG400027966]
PGSC0003DMG402009305	0	15	4	2	0.000277373	-4	13	8	48581279	48583858	Blight resistance protein T118 [Source:PGSC_GENE;Acc:PGSC0003DMG402009305]
PGSC0003DMG400013766	1	13	0	1	0.000246781	1	12	8	17435471	17436872	Ubiquitin-protein ligase [Source:PGSC_GENE;Acc:PGSC0003DMG400013766]
PGSC0003DMG400035800	1	12	1	0	0.0001652	0	12	12	42679813	42680268	SKP1 [Source:PGSC_GENE;Acc:PGSC0003DMG400035800]
PGSC0003DMG401015682	1	12	1	0	0.0001652	0	12	11	1804775	1808184	NL25 [Source:PGSC_GENE;Acc:PGSC0003DMG401015682]
PGSC0003DMG400008940	0	12	0	0	0.000336519	0	12	9	2419913	2429073	Short-chain dehydrogenase [Source:PGSC_GENE;Acc:PGSC0003DMG400008940]
PGSC0003DMG400015390	0	12	0	0	0.000336519	0	12	12	185553	186800	Conserved gene of unknown function [Source:PGSC_GENE;Acc:PGSC0003DMG400015390]
PGSC0003DMG400015391	0	12	0	0	0.000336519	0	12	12	180536	184289	Leucine-rich repeat family protein / protein kinase family protein [Source:PGSC_GENE;Acc:PGSC0003DMG400015391]
PGSC0003DMG400022096	0	12	0	0	0.000336519	0	12	7	24186133	24190119	Ubiquitin carrier protein [Source:PGSC_GENE;Acc:PGSC0003DMG400022096]
PGSC0003DMG400023263	0	12	0	0	0.000336519	0	12	10	41170691	41177018	Type 2A phosphatase activator TIP41 [Source:PGSC_GENE;Acc:PGSC0003DMG400023263]
PGSC0003DMG400023268	0	12	0	0	0.000336519	0	12	10	41220688	41221001	Gene of unknown function [Source:PGSC_GENE;Acc:PGSC0003DMG400023268]
PGSC0003DMG400029004	0	12	0	0	0.000336519	0	12	4	18480940	18484597	Zinc finger protein [Source:PGSC_GENE;Acc:PGSC0003DMG400029004]
PGSC0003DMG400029974	0	12	0	0	0.000336519	0	12	10	35040211	35048255	Conserved gene of unknown function [Source:PGSC_GENE;Acc:PGSC0003DMG400029974]
PGSC0003DMG400034096	0	12	0	0	0.000336519	0	12	3	8257905	8267587	EZ2 [Source:PGSC_GENE;Acc:PGSC0003DMG400034096]
PGSC0003DMG400042010	0	12	0	0	0.000336519	0	12	3	10434903	10436192	Gene of unknown function [Source:PGSC_GENE;Acc:PGSC0003DMG400042010]
PGSC0003DMG400046736	0	12	0	0	0.000336519	0	12	1	44165290	44165835	Type I MADS box transcription factor [Source:PGSC_GENE;Acc:PGSC0003DMG400046736]
PGSC0003DMG402015339	0	12	0	0	0.000336519	0	12	12	186106	187527	Conserved gene of unknown function [Source:PGSC_GENE;Acc:PGSC0003DMG402015339]
PGSC0003DMG403020232	0	12	0	0	0.000336519	0	12	2	48445984	48446397	Gene of unknown function [Source:PGSC_GENE;Acc:PGSC0003DMG403020232]
PGSC0003DMG400044217	1	14	1	2	0.000522114	0	12	6	14195986	14200648	Gene of unknown function [Source:PGSC_GENE;Acc:PGSC0003DMG400044217]
PGSC0003DMG400000839	0	13	0	1	0.00104627	0	12	1	63745593	63755595	Orcinol O-methyltransferase [Source:PGSC_GENE;Acc:PGSC0003DMG400000839]
PGSC0003DMG400004280	0	13	0	1	0.00104627	0	12	12	61145687	61152223	Phytocalpain [Source:PGSC_GENE;Acc:PGSC0003DMG400004280]
PGSC0003DMG400004876	0	13	0	1	0.00104627	0	12	6	48907597	48909901	Conserved gene of unknown function [Source:PGSC_GENE;Acc:PGSC0003DMG400004876]
PGSC0003DMG400006308	0	13	0	1	0.00104627	0	12	9	37725361	37727341	Conserved gene of unknown function [Source:PGSC_GENE;Acc:PGSC0003DMG400006308]
PGSC0003DMG400008212	0	13	0	1	0.00104627	0	12	8	34753042	34753447	Abscisic insensitive 1B [Source:PGSC_GENE;Acc:PGSC0003DMG400008212]
PGSC0003DMG400008672	0	13	0	1	0.00104627	0	12	2	19525438	19527311	AMP dependent ligase [Source:PGSC_GENE;Acc:PGSC0003DMG400008672]
PGSC0003DMG400008698	0	13	0	1	0.00104627	0	12	6	5489712	5492079	Heat shock protein hsp70 [Source:PGSC_GENE;Acc:PGSC0003DMG400008698]
PGSC0003DMG400008939	0	13	0	1	0.00104627	0	12	9	2376254	2391773	UDP-N-acetylglucosamine--peptide N-acetylglucosaminyltransferase SPINDLY [Source:PGSC_GENE;Acc:PGSC0003DMG400008939]
PGSC0003DMG400009383	0	13	0	1	0.00104627	0	12	7	49787787	49793936	Conserved gene of unknown function [Source:PGSC_GENE;Acc:PGSC0003DMG400009383]
PGSC0003DMG400010571	0	13	0	1	0.00104627	0	12	4	48413469	48420392	Conserved gene of unknown function [Source:PGSC_GENE;Acc:PGSC0003DMG400010571]
PGSC0003DMG400010585	0	13	0	1	0.00104627	0	12	7	46639174	46640862	Sesquiterpene synthase [Source:PGSC_GENE;Acc:PGSC0003DMG400010585]
PGSC0003DMG400012111	0	13	0	1	0.00104627	0	12	8	56782186	56785790	Granule-bound starch synthase 1, chloroplastic/amyloplastic [Source:UniProtKB/Swiss-Prot;Acc:Q00775]
PGSC0003DMG400012112	0	13	0	1	0.00104627	0	12	8	56779349	56781962	Glucan endo-1,3-beta-glucosidase [Source:PGSC_GENE;Acc:PGSC0003DMG400012112]
PGSC0003DMG400012225	0	13	0	1	0.00104627	0	12	8	56802002	56804817	PRPL11 (PLASTID RIBOSOMAL PROTEIN L11) [Source:PGSC_GENE;Acc:PGSC0003DMG400012225]
PGSC0003DMG400014509	0	13	0	1	0.00104627	0	12	8	42987478	42990196	BURP domain-containing protein [Source:PGSC_GENE;Acc:PGSC0003DMG400014509]
PGSC0003DMG400015910	0	13	0	1	0.00104627	0	12	11	20026699	20030240	Ubiquinol-cytochrome c reductase iron-sulfur subunit [Source:PGSC_GENE;Acc:PGSC0003DMG400015910]
PGSC0003DMG400016950	0	13	0	1	0.00104627	0	12	12	55035832	55037916	Gene of unknown function [Source:PGSC_GENE;Acc:PGSC0003DMG400016950]
PGSC0003DMG400018784	0	13	0	1	0.00104627	0	12	11	17326953	17329179	LEDI-5c protein [Source:PGSC_GENE;Acc:PGSC0003DMG400018784]
PGSC0003DMG400018983	0	13	0	1	0.00104627	0	12	10	20682020	20682890	Gene of unknown function [Source:PGSC_GENE;Acc:PGSC0003DMG400018983]
PGSC0003DMG400023023	0	13	0	1	0.00104627	0	12	4	56527153	56528530	Conserved gene of unknown function [Source:PGSC_GENE;Acc:PGSC0003DMG400023023]
PGSC0003DMG400029898	0	13	0	1	0.00104627	0	12	8	20914119	20915153	Conserved gene of unknown function [Source:PGSC_GENE;Acc:PGSC0003DMG400029898]
PGSC0003DMG400043633	0	13	0	1	0.00104627	0	12	10	13335280	13335894	Mads box protein [Source:PGSC_GENE;Acc:PGSC0003DMG400043633]
PGSC0003DMG402021320	0	13	0	1	0.00104627	0	12	1	3121985	3131464	Coatomer subunit beta-1 [Source:PGSC_GENE;Acc:PGSC0003DMG402021320]
PGSC0003DMG400000742	0	15	0	3	0.00166424	0	12	2	23902305	23902859	Geraniol 10-hydroxylase [Source:PGSC_GENE;Acc:PGSC0003DMG400000742]
PGSC0003DMG400001855	0	15	0	3	0.00166424	0	12	8	50592099	50595681	Beta-amylase PCT-BMYI [Source:PGSC_GENE;Acc:PGSC0003DMG400001855]
PGSC0003DMG400003250	0	15	0	3	0.00166424	0	12	4	18057311	18058402	Conserved gene of unknown function [Source:PGSC_GENE;Acc:PGSC0003DMG400003250]
PGSC0003DMG400003300	0	15	0	3	0.00166424	0	12	10	26341338	26344471	ELMO domain-containing protein [Source:PGSC_GENE;Acc:PGSC0003DMG400003300]
PGSC0003DMG400005319	0	15	0	3	0.00166424	0	12	10	14467634	14471558	Gag-pol protein [Source:PGSC_GENE;Acc:PGSC0003DMG400005319]
PGSC0003DMG400008133	0	15	0	3	0.00166424	0	12	10	58375261	58379314	FAD-dependent oxidoreductase [Source:PGSC_GENE;Acc:PGSC0003DMG400008133]
PGSC0003DMG400008162	0	15	0	3	0.00166424	0	12	10	58378082	58383229	U3 small nucleolar RNA-associated protein [Source:PGSC_GENE;Acc:PGSC0003DMG400008162]
PGSC0003DMG400012510	0	15	0	3	0.00166424	0	12	8	393775	400600	Exosome complex exonuclease rrp42 [Source:PGSC_GENE;Acc:PGSC0003DMG400012510]
PGSC0003DMG400013486	0	15	0	3	0.00166424	0	12	5	9020646	9026828	Disease resistance protein [Source:PGSC_GENE;Acc:PGSC0003DMG400013486]
PGSC0003DMG400018349	0	15	0	3	0.00166424	0	12	7	48976892	48980821	Conserved gene of unknown function [Source:PGSC_GENE;Acc:PGSC0003DMG400018349]
PGSC0003DMG400018405	0	15	0	3	0.00166424	0	12	5	4484319	4492247	Transferase, transferring glycosyl groups [Source:PGSC_GENE;Acc:PGSC0003DMG400018405]
PGSC0003DMG400019378	0	15	0	3	0.00166424	0	12	10	5879374	5888322	Mitochondrial carrier [Source:PGSC_GENE;Acc:PGSC0003DMG400019378]
PGSC0003DMG400020426	0	15	0	3	0.00166424	0	12	7	50079529	50087461	2-deoxyglucose-6-phosphate phosphatase [Source:PGSC_GENE;Acc:PGSC0003DMG400020426]
PGSC0003DMG400020644	0	15	0	3	0.00166424	0	12	6	2530593	2532532	PPR1 protein [Source:PGSC_GENE;Acc:PGSC0003DMG400020644]
PGSC0003DMG400021636	0	15	0	3	0.00166424	0	12	5	43715384	43719542	Phosphomannomutase [Source:PGSC_GENE;Acc:PGSC0003DMG400021636]
PGSC0003DMG400021637	0	15	0	3	0.00166424	0	12	5	43747326	43756944	Threonine aspartase [Source:PGSC_GENE;Acc:PGSC0003DMG400021637]
PGSC0003DMG400021770	0	15	0	3	0.00166424	0	12	12	41407754	41408454	Conserved gene of unknown function [Source:PGSC_GENE;Acc:PGSC0003DMG400021770]
PGSC0003DMG400023148	0	15	0	3	0.00166424	0	12	8	40132678	40140646	Multidomain cyclophilin type peptidyl-prolyl cis-trans isomerase [Source:PGSC_GENE;Acc:PGSC0003DMG400023148]
PGSC0003DMG400023266	0	15	0	3	0.00166424	0	12	10	41158604	41161504	Gene of unknown function [Source:PGSC_GENE;Acc:PGSC0003DMG400023266]
PGSC0003DMG400024044	0	15	0	3	0.00166424	0	12	6	59308559	59313575	Zinc finger protein [Source:PGSC_GENE;Acc:PGSC0003DMG400024044]
PGSC0003DMG400027575	0	15	0	3	0.00166424	0	12	6	35425405	35426734	MYB21 [Source:PGSC_GENE;Acc:PGSC0003DMG400027575]
PGSC0003DMG400029361	0	15	0	3	0.00166424	0	12	12	58212212	58218855	Poly(ADP-ribose) glycohydrolase [Source:PGSC_GENE;Acc:PGSC0003DMG400029361]
PGSC0003DMG400035224	0	15	0	3	0.00166424	0	12	10	33516586	33520558	Integrase core domain containing protein [Source:PGSC_GENE;Acc:PGSC0003DMG400035224]
PGSC0003DMG400037503	0	15	0	3	0.00166424	0	12	8	3152427	3153638	Aspartyl protease family protein [Source:PGSC_GENE;Acc:PGSC0003DMG400037503]
PGSC0003DMG400039613	0	15	0	3	0.00166424	0	12	10	29661762	29666285	Gene of unknown function [Source:PGSC_GENE;Acc:PGSC0003DMG400039613]
PGSC0003DMG400040495	0	15	0	3	0.00166424	0	12	7	54147474	54148604	Gene of unknown function [Source:PGSC_GENE;Acc:PGSC0003DMG400040495]
PGSC0003DMG400044558	0	15	0	3	0.00166424	0	12	12	41418633	41420857	Gag-pol polyprotein [Source:PGSC_GENE;Acc:PGSC0003DMG400044558]
PGSC0003DMG400045692	0	15	0	3	0.00166424	0	12	7	24313764	24317493	Gene of unknown function [Source:PGSC_GENE;Acc:PGSC0003DMG400045692]
PGSC0003DMG400045992	0	15	0	3	0.00166424	0	12	8	3150265	3151668	Aspartyl protease family protein [Source:PGSC_GENE;Acc:PGSC0003DMG400045992]
PGSC0003DMG401018424	0	15	0	3	0.00166424	0	12	5	4489996	4494218	Chalcone reductase [Source:PGSC_GENE;Acc:PGSC0003DMG401018424]
PGSC0003DMG402018424	0	15	0	3	0.00166424	0	12	5	4493546	4494218	Chalcone reductase [Source:PGSC_GENE;Acc:PGSC0003DMG402018424]
PGSC0003DMG402019442	0	15	0	3	0.00166424	0	12	1	75278953	75284647	Conserved gene of unknown function [Source:PGSC_GENE;Acc:PGSC0003DMG402019442]
PGSC0003DMG403005679	0	15	0	3	0.00166424	0	12	3	58067289	58073895	Cytochrome P450 [Source:PGSC_GENE;Acc:PGSC0003DMG403005679]
PGSC0003DMG400004011	0	14	0	2	0.00174582	0	12	2	43637626	43640029	ALCATRAZ/SPATULA [Source:PGSC_GENE;Acc:PGSC0003DMG400004011]
PGSC0003DMG400004239	0	14	0	2	0.00174582	0	12	12	38220065	38221062	Conserved gene of unknown function [Source:PGSC_GENE;Acc:PGSC0003DMG400004239]
PGSC0003DMG400005197	0	14	0	2	0.00174582	0	12	1	63254446	63257869	Cinnamoyl-CoA reductase [Source:PGSC_GENE;Acc:PGSC0003DMG400005197]
PGSC0003DMG400005500	0	14	0	2	0.00174582	0	12	10	27681376	27699088	GTP binding protein [Source:PGSC_GENE;Acc:PGSC0003DMG400005500]
PGSC0003DMG400007850	0	14	0	2	0.00174582	0	12	12	1234478	1234893	Gene of unknown function [Source:PGSC_GENE;Acc:PGSC0003DMG400007850]
PGSC0003DMG400009449	0	14	0	2	0.00174582	0	12	11	35946412	35956213	BZIP transcription factor [Source:PGSC_GENE;Acc:PGSC0003DMG400009449]
PGSC0003DMG400009752	0	14	0	2	0.00174582	0	12	10	17626408	17631399	Chloride channel Stclc1 [Source:PGSC_GENE;Acc:PGSC0003DMG400009752]
PGSC0003DMG400009753	0	14	0	2	0.00174582	0	12	10	17689565	17699468	Endomembrane protein emp70 [Source:PGSC_GENE;Acc:PGSC0003DMG400009753]
PGSC0003DMG400011573	0	14	0	2	0.00174582	0	12	9	57583170	57589229	Gene of unknown function [Source:PGSC_GENE;Acc:PGSC0003DMG400011573]
PGSC0003DMG400012001	0	14	0	2	0.00174582	0	12	6	55574774	55583712	White-brown-complex ABC transporter family [Source:PGSC_GENE;Acc:PGSC0003DMG400012001]
PGSC0003DMG400012268	0	14	0	2	0.00174582	0	12	8	56144237	56151928	Membrane protein [Source:PGSC_GENE;Acc:PGSC0003DMG400012268]
PGSC0003DMG400012269	0	14	0	2	0.00174582	0	12	8	56136236	56143828	Cell division protein isolog [Source:PGSC_GENE;Acc:PGSC0003DMG400012269]
PGSC0003DMG400016369	0	14	0	2	0.00174582	0	12	1	3694969	3698957	Nucleoside transporter [Source:PGSC_GENE;Acc:PGSC0003DMG400016369]
PGSC0003DMG400017095	0	14	0	2	0.00174582	0	12	1	38820415	38826655	Galactokinase [Source:PGSC_GENE;Acc:PGSC0003DMG400017095]
PGSC0003DMG400022854	0	14	0	2	0.00174582	0	12	1	59879338	59883767	Putative C-type U1 snRNP [Source:PGSC_GENE;Acc:PGSC0003DMG400022854]
PGSC0003DMG400023283	0	14	0	2	0.00174582	0	12	11	13352260	13355278	Receptor-kinase [Source:PGSC_GENE;Acc:PGSC0003DMG400023283]
PGSC0003DMG400025529	0	14	0	2	0.00174582	0	12	10	15015574	15018582	RNA binding protein [Source:PGSC_GENE;Acc:PGSC0003DMG400025529]
PGSC0003DMG400026730	0	14	0	2	0.00174582	0	12	11	15750881	15758502	Zinc finger family protein [Source:PGSC_GENE;Acc:PGSC0003DMG400026730]
PGSC0003DMG400028253	0	14	0	2	0.00174582	0	12	10	55814881	55818963	Bipolar kinesin KRP-130 [Source:PGSC_GENE;Acc:PGSC0003DMG400028253]
PGSC0003DMG400028766	0	14	0	2	0.00174582	0	12	10	33504659	33511557	Conserved gene of unknown function [Source:PGSC_GENE;Acc:PGSC0003DMG400028766]
PGSC0003DMG400030985	0	14	0	2	0.00174582	0	12	5	8404032	8405976	Protein SUPPRESSOR OF GENE SILENCING 3 [Source:PGSC_GENE;Acc:PGSC0003DMG400030985]
PGSC0003DMG400031212	0	14	0	2	0.00174582	0	12	6	17390768	17394217	Nucellin [Source:PGSC_GENE;Acc:PGSC0003DMG400031212]
PGSC0003DMG400033350	0	14	0	2	0.00174582	0	12	10	42998590	43001639	Gene of unknown function [Source:PGSC_GENE;Acc:PGSC0003DMG400033350]
PGSC0003DMG400037069	0	14	0	2	0.00174582	0	12	5	12784868	12786638	Ubiquitin-protein ligase [Source:PGSC_GENE;Acc:PGSC0003DMG400037069]
PGSC0003DMG400037804	0	14	0	2	0.00174582	0	12	9	47144232	47145930	Gene of unknown function [Source:PGSC_GENE;Acc:PGSC0003DMG400037804]
PGSC0003DMG400038614	0	14	0	2	0.00174582	0	12	5	16301675	16307331	Gene of unknown function [Source:PGSC_GENE;Acc:PGSC0003DMG400038614]
PGSC0003DMG400041790	0	14	0	2	0.00174582	0	12	4	49294436	49295127	F-box family protein [Source:PGSC_GENE;Acc:PGSC0003DMG400041790]
PGSC0003DMG400043385	0	14	0	2	0.00174582	0	12	12	48727482	48732238	Gag-pol polyprotein [Source:PGSC_GENE;Acc:PGSC0003DMG400043385]
PGSC0003DMG400046645	0	14	0	2	0.00174582	0	12	10	21756828	21762466	Gene of unknown function [Source:PGSC_GENE;Acc:PGSC0003DMG400046645]
PGSC0003DMG401011586	0	14	0	2	0.00174582	0	12	9	57583264	57589716	Coenzyme F420 hydrogenase family [Source:PGSC_GENE;Acc:PGSC0003DMG401011586]
PGSC0003DMG401016407	0	14	0	2	0.00174582	0	12	1	3690775	3694788	OBP32pep [Source:PGSC_GENE;Acc:PGSC0003DMG401016407]
PGSC0003DMG402010281	0	14	0	2	0.00174582	0	12	10	38912954	38919046	Integrin-linked protein kinase [Source:PGSC_GENE;Acc:PGSC0003DMG402010281]
PGSC0003DMG402029312	0	14	0	2	0.00174582	0	12	12	57552532	57558870	DNA binding protein [Source:PGSC_GENE;Acc:PGSC0003DMG402029312]
PGSC0003DMG400009778	0	12	1	0	0.000336519	-1	12	4	32139291	32139701	Gene of unknown function [Source:PGSC_GENE;Acc:PGSC0003DMG400009778]
PGSC0003DMG400022529	0	12	1	0	0.000336519	-1	12	3	3460225	3468141	Conserved gene of unknown function [Source:PGSC_GENE;Acc:PGSC0003DMG400022529]
PGSC0003DMG400037686	0	12	1	0	0.000336519	-1	12	9	16429517	16429927	Gene of unknown function [Source:PGSC_GENE;Acc:PGSC0003DMG400037686]
PGSC0003DMG401019811	0	12	1	0	0.000336519	-1	12	5	15169941	15172623	Conserved gene of unknown function [Source:PGSC_GENE;Acc:PGSC0003DMG401019811]
PGSC0003DMG400030230	1	14	2	2	0.000766856	-1	12	6	38956724	38965193	Conserved gene of unknown function [Source:PGSC_GENE;Acc:PGSC0003DMG400030230]
PGSC0003DMG400007650	0	13	1	1	0.00104627	-1	12	3	12350681	12356816	Ulp1 protease family, C-terminal catalytic domain containing protein [Source:PGSC_GENE;Acc:PGSC0003DMG400007650]
PGSC0003DMG400023209	0	15	1	3	0.00166424	-1	12	10	46778081	46779568	Gene of unknown function [Source:PGSC_GENE;Acc:PGSC0003DMG400023209]
PGSC0003DMG400038907	0	15	1	3	0.00166424	-1	12	9	54695867	54698678	Autoinhibited calcium ATPase [Source:PGSC_GENE;Acc:PGSC0003DMG400038907]
PGSC0003DMG401016979	0	15	1	3	0.00166424	-1	12	11	1343093	1347110	Leucine Rich Repeat family protein [Source:PGSC_GENE;Acc:PGSC0003DMG401016979]
PGSC0003DMG401017077	0	15	1	3	0.00166424	-1	12	0	17860392	17862459	UDP-glucosyltransferase [Source:PGSC_GENE;Acc:PGSC0003DMG401017077]
PGSC0003DMG402017077	0	15	1	3	0.00166424	-1	12	0	17861528	17862100	UDP-glucosyltransferase [Source:PGSC_GENE;Acc:PGSC0003DMG402017077]
PGSC0003DMG400011862	0	14	1	2	0.00174582	-1	12	10	49489624	49493487	KEAP1 [Source:PGSC_GENE;Acc:PGSC0003DMG400011862]
PGSC0003DMG400012100	0	14	1	2	0.00174582	-1	12	7	6258626	6259653	Major latex [Source:PGSC_GENE;Acc:PGSC0003DMG400012100]
PGSC0003DMG400015860	0	14	1	2	0.00174582	-1	12	1	16943671	16950658	Molybdopterin cofactor sulfurase [Source:PGSC_GENE;Acc:PGSC0003DMG400015860]
PGSC0003DMG400018012	0	14	1	2	0.00174582	-1	12	7	5044406	5054362	Conserved gene of unknown function [Source:PGSC_GENE;Acc:PGSC0003DMG400018012]
PGSC0003DMG400038740	0	14	1	2	0.00174582	-1	12	1	63388550	63393740	Gene of unknown function [Source:PGSC_GENE;Acc:PGSC0003DMG400038740]
PGSC0003DMG400043821	0	14	1	2	0.00174582	-1	12	10	47049743	47051705	Glutamic acid-rich protein [Source:PGSC_GENE;Acc:PGSC0003DMG400043821]
PGSC0003DMG401013193	0	14	1	2	0.00174582	-1	12	1	76784494	76788125	Alpha-L-fucosidase 2 [Source:PGSC_GENE;Acc:PGSC0003DMG401013193]
PGSC0003DMG402013193	0	14	1	2	0.00174582	-1	12	1	76783102	76788449	Conserved gene of unknown function [Source:PGSC_GENE;Acc:PGSC0003DMG402013193]
PGSC0003DMG400000759	0	13	2	1	0.00104627	-2	12	2	23928184	23934453	Geraniol 10-hydroxylase [Source:PGSC_GENE;Acc:PGSC0003DMG400000759]
PGSC0003DMG401009305	0	15	2	3	0.00166424	-2	12	8	48588512	48596268	Disease resistance protein RGA3 [Source:PGSC_GENE;Acc:PGSC0003DMG401009305]
PGSC0003DMG403016979	0	15	2	3	0.00166424	-2	12	11	1340332	1347110	NL27 [Source:PGSC_GENE;Acc:PGSC0003DMG403016979]
PGSC0003DMG400019689	0	13	3	1	0.000717907	-3	12	4	55636709	55642172	Gene of unknown function [Source:PGSC_GENE;Acc:PGSC0003DMG400019689]
PGSC0003DMG400023127	1	13	4	1	0.00104627	-3	12	7	31880339	31884384	Alpha/beta hydrolase [Source:PGSC_GENE;Acc:PGSC0003DMG400023127]
PGSC0003DMG400005538	0	14	3	2	0.00174582	-3	12	12	60570728	60577317	Hcr2-0A [Source:PGSC_GENE;Acc:PGSC0003DMG400005538]
PGSC0003DMG400002427	0	12	4	0	0.000104015	-4	12	6	11390359	11397114	Bacterial spot disease resistance protein 4 [Source:PGSC_GENE;Acc:PGSC0003DMG400002427]
PGSC0003DMG400017064	3	12	7	0	0.000336519	-4	12	8	48473029	48477316	Gene of unknown function [Source:PGSC_GENE;Acc:PGSC0003DMG400017064]
PGSC0003DMG400017716	0	13	5	1	0.000189674	-5	12	4	63166135	63171087	Receptor protein kinase [Source:PGSC_GENE;Acc:PGSC0003DMG400017716]
PGSC0003DMG400006289	0	13	6	1	0.000104015	-6	12	1	60201010	60223597	Isoleucyl-tRNA synthetase [Source:PGSC_GENE;Acc:PGSC0003DMG400006289]
PGSC0003DMG402001493	1	14	0	3	0.00166424	1	11	9	57394736	57397765	Gene of unknown function [Source:PGSC_GENE;Acc:PGSC0003DMG402001493]
PGSC0003DMG400012785	1	13	0	2	0.00174582	1	11	12	45211818	45220221	Conserved gene of unknown function [Source:PGSC_GENE;Acc:PGSC0003DMG400012785]
PGSC0003DMG400023507	1	13	0	2	0.00174582	1	11	5	50586263	50590893	Conserved gene of unknown function [Source:PGSC_GENE;Acc:PGSC0003DMG400023507]
PGSC0003DMG400000886	0	11	0	0	0.00134608	0	11	11	10998587	11005949	Cation transport protein chaC [Source:PGSC_GENE;Acc:PGSC0003DMG400000886]
PGSC0003DMG400001105	0	11	0	0	0.00134608	0	11	3	14142539	14146888	Sphingosine-1-phosphate phosphohydrolase [Source:PGSC_GENE;Acc:PGSC0003DMG400001105]
PGSC0003DMG400004044	0	11	0	0	0.00134608	0	11	9	19575292	19578314	Root phototropism protein [Source:PGSC_GENE;Acc:PGSC0003DMG400004044]
PGSC0003DMG400004324	0	11	0	0	0.00134608	0	11	10	18709831	18715157	Protein-tyrosine phosphatase mitochondrial 1, mitochondrial [Source:PGSC_GENE;Acc:PGSC0003DMG400004324]
PGSC0003DMG400004522	0	11	0	0	0.00134608	0	11	2	16765027	16765380	Conserved gene of unknown function [Source:PGSC_GENE;Acc:PGSC0003DMG400004522]
PGSC0003DMG400004658	0	11	0	0	0.00134608	0	11	12	59254942	59263665	DNA binding protein [Source:PGSC_GENE;Acc:PGSC0003DMG400004658]
PGSC0003DMG400005558	0	11	0	0	0.00134608	0	11	5	35373379	35376577	RING-H2 finger protein ATL3J [Source:PGSC_GENE;Acc:PGSC0003DMG400005558]
PGSC0003DMG400008695	0	11	0	0	0.00134608	0	11	6	5485836	5486435	Gene of unknown function [Source:PGSC_GENE;Acc:PGSC0003DMG400008695]
PGSC0003DMG400011759	0	11	0	0	0.00134608	0	11	10	18919973	18922227	Gene of unknown function [Source:PGSC_GENE;Acc:PGSC0003DMG400011759]
PGSC0003DMG400011763	0	11	0	0	0.00134608	0	11	10	18903275	18907781	Structural molecule [Source:PGSC_GENE;Acc:PGSC0003DMG400011763]
PGSC0003DMG400013367	0	11	0	0	0.00134608	0	11	11	1148263	1148895	Conserved gene of unknown function [Source:PGSC_GENE;Acc:PGSC0003DMG400013367]
PGSC0003DMG400019873	0	11	0	0	0.00134608	0	11	2	17172921	17178504	Phytoalexin-deficient 4-2 protein [Source:PGSC_GENE;Acc:PGSC0003DMG400019873]
PGSC0003DMG400019898	0	11	0	0	0.00134608	0	11	2	8993370	8997594	Glycosyl hydrolase family 9 [Source:PGSC_GENE;Acc:PGSC0003DMG400019898]
PGSC0003DMG400020777	0	11	0	0	0.00134608	0	11	6	8905805	8906833	Gene of unknown function [Source:PGSC_GENE;Acc:PGSC0003DMG400020777]
PGSC0003DMG400021755	0	11	0	0	0.00134608	0	11	8	34044195	34052396	Retinoblastoma-binding protein [Source:PGSC_GENE;Acc:PGSC0003DMG400021755]
PGSC0003DMG400023269	0	11	0	0	0.00134608	0	11	10	41216665	41217150	Gene of unknown function [Source:PGSC_GENE;Acc:PGSC0003DMG400023269]
PGSC0003DMG400025682	0	11	0	0	0.00134608	0	11	10	13611917	13617033	Glucose acyltransferase [Source:PGSC_GENE;Acc:PGSC0003DMG400025682]
PGSC0003DMG400029080	0	11	0	0	0.00134608	0	11	6	31563825	31570351	LOB domain-containing protein [Source:PGSC_GENE;Acc:PGSC0003DMG400029080]
PGSC0003DMG400029895	0	11	0	0	0.00134608	0	11	8	20459521	20466178	Importin alpha [Source:PGSC_GENE;Acc:PGSC0003DMG400029895]
PGSC0003DMG400030677	0	11	0	0	0.00134608	0	11	7	3680429	3681657	Defensin protein [Source:PGSC_GENE;Acc:PGSC0003DMG400030677]
PGSC0003DMG400031069	0	11	0	0	0.00134608	0	11	11	3780507	3783394	RNA binding protein [Source:PGSC_GENE;Acc:PGSC0003DMG400031069]
PGSC0003DMG400033668	0	11	0	0	0.00134608	0	11	6	6900966	6907615	RNaseP protein p30 [Source:PGSC_GENE;Acc:PGSC0003DMG400033668]
PGSC0003DMG400035004	0	11	0	0	0.00134608	0	11	2	28005262	28006011	Gene of unknown function [Source:PGSC_GENE;Acc:PGSC0003DMG400035004]
PGSC0003DMG400036987	0	11	0	0	0.00134608	0	11	8	20382749	20384290	Gene of unknown function [Source:PGSC_GENE;Acc:PGSC0003DMG400036987]
PGSC0003DMG400037234	0	11	0	0	0.00134608	0	11	3	10578967	10579461	Gene of unknown function [Source:PGSC_GENE;Acc:PGSC0003DMG400037234]
PGSC0003DMG400040594	0	11	0	0	0.00134608	0	11	9	28600619	28600993	Gene of unknown function [Source:PGSC_GENE;Acc:PGSC0003DMG400040594]
PGSC0003DMG400044674	0	11	0	0	0.00134608	0	11	6	27471021	27479517	Gag-pol polyprotein [Source:PGSC_GENE;Acc:PGSC0003DMG400044674]
PGSC0003DMG400045695	0	11	0	0	0.00134608	0	11	1	10512880	10513266	Gene of unknown function [Source:PGSC_GENE;Acc:PGSC0003DMG400045695]
PGSC0003DMG400045726	0	11	0	0	0.00134608	0	11	9	28601057	28604417	Conserved gene of unknown function [Source:PGSC_GENE;Acc:PGSC0003DMG400045726]
PGSC0003DMG401024877	0	11	0	0	0.00134608	0	11	1	79971295	79978714	Non-lysosomal glucosylceramidase [Source:PGSC_GENE;Acc:PGSC0003DMG401024877]
PGSC0003DMG402002229	0	11	0	0	0.00134608	0	11	8	38945971	38954532	Conserved gene of unknown function [Source:PGSC_GENE;Acc:PGSC0003DMG402002229]
PGSC0003DMG400038178	1	13	1	2	0.00303071	0	11	6	15956192	15963509	Gene of unknown function [Source:PGSC_GENE;Acc:PGSC0003DMG400038178]
PGSC0003DMG400000857	0	12	0	1	0.00589826	0	11	1	13654298	13659893	Hypersensitive-induced response protein [Source:PGSC_GENE;Acc:PGSC0003DMG400000857]
PGSC0003DMG400000864	0	12	0	1	0.00589826	0	11	1	13652218	13657866	Mitochondrial outer membrane protein porin of 36 kDa [Source:UniProtKB/Swiss-Prot;Acc:P42056]
PGSC0003DMG400001343	0	12	0	1	0.00589826	0	11	2	45943145	45944644	WIN1 [Source:PGSC_GENE;Acc:PGSC0003DMG400001343]
PGSC0003DMG400007031	0	12	0	1	0.00589826	0	11	5	45195916	45200097	Gene of unknown function [Source:PGSC_GENE;Acc:PGSC0003DMG400007031]
PGSC0003DMG400007277	0	12	0	1	0.00589826	0	11	6	303136	307154	PII [Source:PGSC_GENE;Acc:PGSC0003DMG400007277]
PGSC0003DMG400007343	0	12	0	1	0.00589826	0	11	11	38083370	38084857	Cytochrome P450-dependent fatty acid hydroxylase [Source:PGSC_GENE;Acc:PGSC0003DMG400007343]
PGSC0003DMG400007404	0	12	0	1	0.00589826	0	11	11	40134030	40142889	Protein HIRA [Source:PGSC_GENE;Acc:PGSC0003DMG400007404]
PGSC0003DMG400009806	0	12	0	1	0.00589826	0	11	2	12532624	12536712	Alpha N-terminal protein methyltransferase 1 [Source:PGSC_GENE;Acc:PGSC0003DMG400009806]
PGSC0003DMG400010917	0	12	0	1	0.00589826	0	11	11	37416183	37416872	Conserved gene of unknown function [Source:PGSC_GENE;Acc:PGSC0003DMG400010917]
PGSC0003DMG400012109	0	12	0	1	0.00589826	0	11	8	56809726	56812829	Mitochondrial import inner membrane translocase subunit Tim13 [Source:PGSC_GENE;Acc:PGSC0003DMG400012109]
PGSC0003DMG400012223	0	12	0	1	0.00589826	0	11	8	56807414	56809327	Soluble inorganic pyrophosphatase [Source:PGSC_GENE;Acc:PGSC0003DMG400012223]
PGSC0003DMG400012224	0	12	0	1	0.00589826	0	11	8	56805297	56806504	Electron carrier [Source:PGSC_GENE;Acc:PGSC0003DMG400012224]
PGSC0003DMG400012557	0	12	0	1	0.00589826	0	11	1	81932860	81937695	Ubiquitin carboxyl-terminal hydrolase [Source:PGSC_GENE;Acc:PGSC0003DMG400012557]
PGSC0003DMG400012582	0	12	0	1	0.00589826	0	11	1	81931719	81932286	Gene of unknown function [Source:PGSC_GENE;Acc:PGSC0003DMG400012582]
PGSC0003DMG400013089	0	12	0	1	0.00589826	0	11	1	37065007	37067009	Gibberellin 2-oxidase [Source:PGSC_GENE;Acc:PGSC0003DMG400013089]
PGSC0003DMG400013240	0	12	0	1	0.00589826	0	11	11	1212157	1214848	Conserved gene of unknown function [Source:PGSC_GENE;Acc:PGSC0003DMG400013240]
PGSC0003DMG400013244	0	12	0	1	0.00589826	0	11	11	1145218	1145769	Ubiquitin-protein ligase [Source:PGSC_GENE;Acc:PGSC0003DMG400013244]
PGSC0003DMG400015338	0	12	0	1	0.00589826	0	11	12	190621	192629	Pentatricopeptide repeat-containing protein [Source:PGSC_GENE;Acc:PGSC0003DMG400015338]
PGSC0003DMG400016519	0	12	0	1	0.00589826	0	11	6	49056770	49060124	AR791 [Source:PGSC_GENE;Acc:PGSC0003DMG400016519]
PGSC0003DMG400016943	0	12	0	1	0.00589826	0	11	6	26931300	26936436	Hypothetical Ser-Thr protein kinase [Source:PGSC_GENE;Acc:PGSC0003DMG400016943]
PGSC0003DMG400017824	0	12	0	1	0.00589826	0	11	10	15811822	15817254	Ras GTPase; Sigma-54 factor, interaction region [Source:PGSC_GENE;Acc:PGSC0003DMG400017824]
PGSC0003DMG400019206	0	12	0	1	0.00589826	0	11	10	51278159	51286439	ATZW10 [Source:PGSC_GENE;Acc:PGSC0003DMG400019206]
PGSC0003DMG400019567	0	12	0	1	0.00589826	0	11	7	38212072	38214668	Cytochrome P450 [Source:PGSC_GENE;Acc:PGSC0003DMG400019567]
PGSC0003DMG400019975	0	12	0	1	0.00589826	0	11	1	558383	565761	Ankyrin repeat-containing protein [Source:PGSC_GENE;Acc:PGSC0003DMG400019975]
PGSC0003DMG400020086	0	12	0	1	0.00589826	0	11	6	58509430	58513326	26S proteasome subunit 4 [Source:PGSC_GENE;Acc:PGSC0003DMG400020086]
PGSC0003DMG400021550	0	12	0	1	0.00589826	0	11	9	5493862	5498839	Adenosine kinase isoform 1T [Source:PGSC_GENE;Acc:PGSC0003DMG400021550]
PGSC0003DMG400021972	0	12	0	1	0.00589826	0	11	1	46640302	46646448	Gene of unknown function [Source:PGSC_GENE;Acc:PGSC0003DMG400021972]
PGSC0003DMG400022969	0	12	0	1	0.00589826	0	11	1	16107144	16110420	Heat shock protein binding protein [Source:PGSC_GENE;Acc:PGSC0003DMG400022969]
PGSC0003DMG400025274	0	12	0	1	0.00589826	0	11	6	37024095	37025843	Littorine mutase/monooxygenase [Source:PGSC_GENE;Acc:PGSC0003DMG400025274]
PGSC0003DMG400025668	0	12	0	1	0.00589826	0	11	9	9149629	9153092	ATP binding protein [Source:PGSC_GENE;Acc:PGSC0003DMG400025668]
PGSC0003DMG400028099	0	12	0	1	0.00589826	0	11	10	56976620	56979290	B-type cyclin [Source:PGSC_GENE;Acc:PGSC0003DMG400028099]
PGSC0003DMG400028430	0	12	0	1	0.00589826	0	11	2	31742121	31744217	DNA-directed RNA polymerase II 19 kD polypeptide rpb7 [Source:PGSC_GENE;Acc:PGSC0003DMG400028430]
PGSC0003DMG400029831	0	12	0	1	0.00589826	0	11	10	57995329	57999828	Binding protein [Source:PGSC_GENE;Acc:PGSC0003DMG400029831]
PGSC0003DMG400029846	0	12	0	1	0.00589826	0	11	10	58000061	58006345	Peptide chain release factor [Source:PGSC_GENE;Acc:PGSC0003DMG400029846]
PGSC0003DMG400029859	0	12	0	1	0.00589826	0	11	10	58004918	58005412	Gene of unknown function [Source:PGSC_GENE;Acc:PGSC0003DMG400029859]
PGSC0003DMG400030267	0	12	0	1	0.00589826	0	11	0	26805837	26809975	Bacterial spot disease resistance protein 4 [Source:PGSC_GENE;Acc:PGSC0003DMG400030267]
PGSC0003DMG400031133	0	12	0	1	0.00589826	0	11	4	61728105	61729376	Heat-shock protein [Source:PGSC_GENE;Acc:PGSC0003DMG400031133]
PGSC0003DMG400032131	0	12	0	1	0.00589826	0	11	1	1399692	1404111	Maintenance of killer 16 (Mak16) protein [Source:PGSC_GENE;Acc:PGSC0003DMG400032131]
PGSC0003DMG400035630	0	12	0	1	0.00589826	0	11	8	3148163	3148723	Aspartic proteinase nepenthesin-2 [Source:PGSC_GENE;Acc:PGSC0003DMG400035630]
PGSC0003DMG400036390	0	12	0	1	0.00589826	0	11	4	46924231	46926863	Gene of unknown function [Source:PGSC_GENE;Acc:PGSC0003DMG400036390]
PGSC0003DMG400037700	0	12	0	1	0.00589826	0	11	12	5971753	5972990	WRKY transcription factor 27 [Source:PGSC_GENE;Acc:PGSC0003DMG400037700]
PGSC0003DMG400039180	0	12	0	1	0.00589826	0	11	10	14999612	15003044	Gag-pol polyprotein [Source:PGSC_GENE;Acc:PGSC0003DMG400039180]
PGSC0003DMG400041957	0	12	0	1	0.00589826	0	11	10	30027956	30030042	Gene of unknown function [Source:PGSC_GENE;Acc:PGSC0003DMG400041957]
PGSC0003DMG400044230	0	12	0	1	0.00589826	0	11	7	38357147	38357924	Gene of unknown function [Source:PGSC_GENE;Acc:PGSC0003DMG400044230]
PGSC0003DMG400044830	0	12	0	1	0.00589826	0	11	10	13610150	13610503	Conserved gene of unknown function [Source:PGSC_GENE;Acc:PGSC0003DMG400044830]
PGSC0003DMG400046252	0	12	0	1	0.00589826	0	11	8	11974279	11979077	Conserved gene of unknown function [Source:PGSC_GENE;Acc:PGSC0003DMG400046252]
PGSC0003DMG401007649	0	12	0	1	0.00589826	0	11	3	12364786	12373622	N(2),N(2)-dimethylguanosine tRNA methyltransferase 1 [Source:PGSC_GENE;Acc:PGSC0003DMG401007649]
PGSC0003DMG401017205	0	12	0	1	0.00589826	0	11	9	56789611	56790235	Gene of unknown function [Source:PGSC_GENE;Acc:PGSC0003DMG401017205]
PGSC0003DMG401018787	0	12	0	1	0.00589826	0	11	11	16991875	16995488	TAGL12 transcription factor [Source:PGSC_GENE;Acc:PGSC0003DMG401018787]
PGSC0003DMG401020085	0	12	0	1	0.00589826	0	11	6	58519113	58527585	Leucine-rich repeat family protein [Source:PGSC_GENE;Acc:PGSC0003DMG401020085]
PGSC0003DMG401021320	0	12	0	1	0.00589826	0	11	1	3126494	3128635	Coatomer subunit beta-1 [Source:PGSC_GENE;Acc:PGSC0003DMG401021320]
PGSC0003DMG401028027	0	12	0	1	0.00589826	0	11	11	19458327	19463687	FK506 binding protein [Source:PGSC_GENE;Acc:PGSC0003DMG401028027]
PGSC0003DMG401029795	0	12	0	1	0.00589826	0	11	12	9814283	9814614	Gene of unknown function [Source:PGSC_GENE;Acc:PGSC0003DMG401029795]
PGSC0003DMG402006909	0	12	0	1	0.00589826	0	11	2	26235068	26236611	Polygalacturonase [Source:PGSC_GENE;Acc:PGSC0003DMG402006909]
PGSC0003DMG402019811	0	12	0	1	0.00589826	0	11	5	15165388	15170679	Conserved gene of unknown function [Source:PGSC_GENE;Acc:PGSC0003DMG402019811]
PGSC0003DMG400001207	0	13	0	2	0.00624294	0	11	1	46248366	46254576	Zinc finger protein [Source:PGSC_GENE;Acc:PGSC0003DMG400001207]
PGSC0003DMG400002364	0	13	0	2	0.00624294	0	11	12	27544681	27548176	Hydroxyproline-rich glycoprotein (HRGP) [Source:PGSC_GENE;Acc:PGSC0003DMG400002364]
PGSC0003DMG400002590	0	13	0	2	0.00624294	0	11	3	60832523	60838528	Beta-galactosidase [Source:PGSC_GENE;Acc:PGSC0003DMG400002590]
PGSC0003DMG400003237	0	13	0	2	0.00624294	0	11	10	14293037	14297730	Conserved gene of unknown function [Source:PGSC_GENE;Acc:PGSC0003DMG400003237]
PGSC0003DMG400003402	0	13	0	2	0.00624294	0	11	6	2284075	2288419	PPR1 protein [Source:PGSC_GENE;Acc:PGSC0003DMG400003402]
PGSC0003DMG400004452	0	13	0	2	0.00624294	0	11	9	7893151	7900369	Nucleotide binding protein [Source:PGSC_GENE;Acc:PGSC0003DMG400004452]
PGSC0003DMG400004607	0	13	0	2	0.00624294	0	11	12	59863894	59872536	Yth domain-containing protein [Source:PGSC_GENE;Acc:PGSC0003DMG400004607]
PGSC0003DMG400004837	0	13	0	2	0.00624294	0	11	6	48910531	48913358	Conserved gene of unknown function [Source:PGSC_GENE;Acc:PGSC0003DMG400004837]
PGSC0003DMG400005462	0	13	0	2	0.00624294	0	11	10	14781865	14783241	Reverse transcriptase [Source:PGSC_GENE;Acc:PGSC0003DMG400005462]
PGSC0003DMG400005822	0	13	0	2	0.00624294	0	11	8	4870113	4873384	Potassium channel tetramerization domain-containing protein [Source:PGSC_GENE;Acc:PGSC0003DMG400005822]
PGSC0003DMG400006270	0	13	0	2	0.00624294	0	11	9	9708318	9711019	Pyruvate decarboxylase [Source:PGSC_GENE;Acc:PGSC0003DMG400006270]
PGSC0003DMG400006564	0	13	0	2	0.00624294	0	11	0	9526154	9529061	Alphavirus core protein family [Source:PGSC_GENE;Acc:PGSC0003DMG400006564]
PGSC0003DMG400008189	0	13	0	2	0.00624294	0	11	8	34614344	34615447	Gene of unknown function [Source:PGSC_GENE;Acc:PGSC0003DMG400008189]
PGSC0003DMG400008191	0	13	0	2	0.00624294	0	11	8	34743961	34752054	Puromycin-sensitive aminopeptidase [Source:PGSC_GENE;Acc:PGSC0003DMG400008191]
PGSC0003DMG400008546	0	13	0	2	0.00624294	0	11	12	55090841	55092326	Miraculin [Source:PGSC_GENE;Acc:PGSC0003DMG400008546]
PGSC0003DMG400008658	0	13	0	2	0.00624294	0	11	7	15558345	15560220	Conserved gene of unknown function [Source:PGSC_GENE;Acc:PGSC0003DMG400008658]
PGSC0003DMG400008699	0	13	0	2	0.00624294	0	11	6	5495346	5496229	Conserved gene of unknown function [Source:PGSC_GENE;Acc:PGSC0003DMG400008699]
PGSC0003DMG400010259	0	13	0	2	0.00624294	0	11	10	38384419	38390126	F-box family protein [Source:PGSC_GENE;Acc:PGSC0003DMG400010259]
PGSC0003DMG400012226	0	13	0	2	0.00624294	0	11	8	56772101	56781950	Ubiquitin carboxyl-terminal hydrolase family protein [Source:PGSC_GENE;Acc:PGSC0003DMG400012226]
PGSC0003DMG400013693	0	13	0	2	0.00624294	0	11	5	42928421	42931677	Pentatricopeptide repeat-containing protein [Source:PGSC_GENE;Acc:PGSC0003DMG400013693]
PGSC0003DMG400013763	0	13	0	2	0.00624294	0	11	8	17410457	17412137	Ankyrin repeat-containing protein [Source:PGSC_GENE;Acc:PGSC0003DMG400013763]
PGSC0003DMG400016140	0	13	0	2	0.00624294	0	11	11	2401549	2402875	Mitochondrial dicarboxylate carrier protein [Source:PGSC_GENE;Acc:PGSC0003DMG400016140]
PGSC0003DMG400017264	0	13	0	2	0.00624294	0	11	9	56783826	56785241	Gene of unknown function [Source:PGSC_GENE;Acc:PGSC0003DMG400017264]
PGSC0003DMG400021498	0	13	0	2	0.00624294	0	11	1	30899690	30903561	Syntaxin [Source:PGSC_GENE;Acc:PGSC0003DMG400021498]
PGSC0003DMG400022079	0	13	0	2	0.00624294	0	11	9	39798261	39807639	Conserved gene of unknown function [Source:PGSC_GENE;Acc:PGSC0003DMG400022079]
PGSC0003DMG400023508	0	13	0	2	0.00624294	0	11	5	50582101	50585071	Kinase [Source:PGSC_GENE;Acc:PGSC0003DMG400023508]
PGSC0003DMG400024167	0	13	0	2	0.00624294	0	11	10	27386905	27394202	TGB12K interacting protein 3 [Source:PGSC_GENE;Acc:PGSC0003DMG400024167]
PGSC0003DMG400028127	0	13	0	2	0.00624294	0	11	10	56459089	56462664	Methionine synthase [Source:PGSC_GENE;Acc:PGSC0003DMG400028127]
PGSC0003DMG400028193	0	13	0	2	0.00624294	0	11	10	56983603	56986584	Tubulin beta-1 chain [Source:PGSC_GENE;Acc:PGSC0003DMG400028193]
PGSC0003DMG400028301	0	13	0	2	0.00624294	0	11	5	892046	893053	Flavonol 4'-sulfotransferase [Source:PGSC_GENE;Acc:PGSC0003DMG400028301]
PGSC0003DMG400028339	0	13	0	2	0.00624294	0	11	5	143384	148631	Late blight resistance protein [Source:PGSC_GENE;Acc:PGSC0003DMG400028339]
PGSC0003DMG400029011	0	13	0	2	0.00624294	0	11	9	35478200	35478509	Gene of unknown function [Source:PGSC_GENE;Acc:PGSC0003DMG400029011]
PGSC0003DMG400029165	0	13	0	2	0.00624294	0	11	6	10229160	10235708	Zinc finger family protein [Source:PGSC_GENE;Acc:PGSC0003DMG400029165]
PGSC0003DMG400029704	0	13	0	2	0.00624294	0	11	2	33746850	33750784	30S ribosomal protein S5 [Source:PGSC_GENE;Acc:PGSC0003DMG400029704]
PGSC0003DMG400029794	0	13	0	2	0.00624294	0	11	12	9829278	9832578	Coated vesicle membrane protein [Source:PGSC_GENE;Acc:PGSC0003DMG400029794]
PGSC0003DMG400029810	0	13	0	2	0.00624294	0	11	12	9821685	9828882	Pentatricopeptide repeat-containing protein [Source:PGSC_GENE;Acc:PGSC0003DMG400029810]
PGSC0003DMG400029881	0	13	0	2	0.00624294	0	11	6	19631629	19635370	Kinase [Source:PGSC_GENE;Acc:PGSC0003DMG400029881]
PGSC0003DMG400030391	0	13	0	2	0.00624294	0	11	6	56243692	56251283	Bipolar kinesin KRP-130 [Source:PGSC_GENE;Acc:PGSC0003DMG400030391]
PGSC0003DMG400030998	0	13	0	2	0.00624294	0	11	5	8383814	8387263	Alcohol dehydrogenase [Source:PGSC_GENE;Acc:PGSC0003DMG400030998]
PGSC0003DMG400031068	0	13	0	2	0.00624294	0	11	11	3784587	3791235	Carboxypeptidase type III [Source:PGSC_GENE;Acc:PGSC0003DMG400031068]
PGSC0003DMG400034426	0	13	0	2	0.00624294	0	11	9	19562601	19564457	Gene of unknown function [Source:PGSC_GENE;Acc:PGSC0003DMG400034426]
PGSC0003DMG400035310	0	13	0	2	0.00624294	0	11	3	18382132	18386522	Gene of unknown function [Source:PGSC_GENE;Acc:PGSC0003DMG400035310]
PGSC0003DMG400035379	0	13	0	2	0.00624294	0	11	6	9802892	9803658	Gene of unknown function [Source:PGSC_GENE;Acc:PGSC0003DMG400035379]
PGSC0003DMG400037899	0	13	0	2	0.00624294	0	11	10	41063591	41064476	Gene of unknown function [Source:PGSC_GENE;Acc:PGSC0003DMG400037899]
PGSC0003DMG400039529	0	13	0	2	0.00624294	0	11	12	14322604	14324311	Gene of unknown function [Source:PGSC_GENE;Acc:PGSC0003DMG400039529]
PGSC0003DMG400039996	0	13	0	2	0.00624294	0	11	8	11487788	11489371	Gene of unknown function [Source:PGSC_GENE;Acc:PGSC0003DMG400039996]
PGSC0003DMG400040190	0	13	0	2	0.00624294	0	11	5	4494619	4496066	Conserved gene of unknown function [Source:PGSC_GENE;Acc:PGSC0003DMG400040190]
PGSC0003DMG400041860	0	13	0	2	0.00624294	0	11	0	3511483	3511991	Gene of unknown function [Source:PGSC_GENE;Acc:PGSC0003DMG400041860]
PGSC0003DMG400042426	0	13	0	2	0.00624294	0	11	8	17318501	17318854	Conserved gene of unknown function [Source:PGSC_GENE;Acc:PGSC0003DMG400042426]
PGSC0003DMG400042608	0	13	0	2	0.00624294	0	11	3	21382344	21383333	Gene of unknown function [Source:PGSC_GENE;Acc:PGSC0003DMG400042608]
PGSC0003DMG400042636	0	13	0	2	0.00624294	0	11	12	41256278	41260896	Membrane protein [Source:PGSC_GENE;Acc:PGSC0003DMG400042636]
PGSC0003DMG400043425	0	13	0	2	0.00624294	0	11	8	19420943	19422465	Gene of unknown function [Source:PGSC_GENE;Acc:PGSC0003DMG400043425]
PGSC0003DMG400044777	0	13	0	2	0.00624294	0	11	3	21380808	21381245	Gene of unknown function [Source:PGSC_GENE;Acc:PGSC0003DMG400044777]
PGSC0003DMG400045127	0	13	0	2	0.00624294	0	11	1	42726977	42727546	Gene of unknown function [Source:PGSC_GENE;Acc:PGSC0003DMG400045127]
PGSC0003DMG400046489	0	13	0	2	0.00624294	0	11	8	17930141	17930920	Gene of unknown function [Source:PGSC_GENE;Acc:PGSC0003DMG400046489]
PGSC0003DMG400046660	0	13	0	2	0.00624294	0	11	2	10963590	10967451	Gene of unknown function [Source:PGSC_GENE;Acc:PGSC0003DMG400046660]
PGSC0003DMG401004423	0	13	0	2	0.00624294	0	11	10	46024581	46030865	Cc-nbs-lrr resistance protein [Source:PGSC_GENE;Acc:PGSC0003DMG401004423]
PGSC0003DMG401011362	0	13	0	2	0.00624294	0	11	9	52192689	52193173	Gene of unknown function [Source:PGSC_GENE;Acc:PGSC0003DMG401011362]
PGSC0003DMG401024348	0	13	0	2	0.00624294	0	11	3	11286956	11288588	Hypothetical plant protein [Source:PGSC_GENE;Acc:PGSC0003DMG401024348]
PGSC0003DMG401029009	0	13	0	2	0.00624294	0	11	9	35470380	35477990	RNA binding protein [Source:PGSC_GENE;Acc:PGSC0003DMG401029009]
PGSC0003DMG402000524	0	13	0	2	0.00624294	0	11	2	47015912	47016552	UPF0497 membrane protein [Source:PGSC_GENE;Acc:PGSC0003DMG402000524]
PGSC0003DMG402011362	0	13	0	2	0.00624294	0	11	9	52193244	52195469	ZYRO0G14608p [Source:PGSC_GENE;Acc:PGSC0003DMG402011362]
PGSC0003DMG402017205	0	13	0	2	0.00624294	0	11	9	56785370	56790223	Nucleolar GTP-binding protein [Source:PGSC_GENE;Acc:PGSC0003DMG402017205]
PGSC0003DMG402025742	0	13	0	2	0.00624294	0	11	1	83515631	83522262	Conserved gene of unknown function [Source:PGSC_GENE;Acc:PGSC0003DMG402025742]
PGSC0003DMG402029009	0	13	0	2	0.00624294	0	11	9	35473106	35476004	Gene of unknown function [Source:PGSC_GENE;Acc:PGSC0003DMG402029009]
PGSC0003DMG402029703	0	13	0	2	0.00624294	0	11	2	33751481	33754566	WD-repeat protein [Source:PGSC_GENE;Acc:PGSC0003DMG402029703]
PGSC0003DMG403003730	0	13	0	2	0.00624294	0	11	4	69764591	69775375	Hemolysin [Source:PGSC_GENE;Acc:PGSC0003DMG403003730]
PGSC0003DMG403017205	0	13	0	2	0.00624294	0	11	9	56780636	56782829	Nucleolar GTP-binding protein [Source:PGSC_GENE;Acc:PGSC0003DMG403017205]
PGSC0003DMG400001342	0	15	0	4	0.00790514	0	11	2	45947194	45956626	Conserved gene of unknown function [Source:PGSC_GENE;Acc:PGSC0003DMG400001342]
PGSC0003DMG400002618	0	15	0	4	0.00790514	0	11	3	60222613	60227391	Conserved gene of unknown function [Source:PGSC_GENE;Acc:PGSC0003DMG400002618]
PGSC0003DMG400003341	0	15	0	4	0.00790514	0	11	4	69010127	69011934	Cytochrome P450 [Source:PGSC_GENE;Acc:PGSC0003DMG400003341]
PGSC0003DMG400008697	0	15	0	4	0.00790514	0	11	6	5517762	5520937	NBS-coding resistance gene protein [Source:PGSC_GENE;Acc:PGSC0003DMG400008697]
PGSC0003DMG400009626	0	15	0	4	0.00790514	0	11	4	49318368	49318788	Gag-pol polyprotein [Source:PGSC_GENE;Acc:PGSC0003DMG400009626]
PGSC0003DMG400009627	0	15	0	4	0.00790514	0	11	4	49320512	49321990	Gene of unknown function [Source:PGSC_GENE;Acc:PGSC0003DMG400009627]
PGSC0003DMG400010891	0	15	0	4	0.00790514	0	11	6	1482060	1490541	Transcription factor jumonji family protein [Source:PGSC_GENE;Acc:PGSC0003DMG400010891]
PGSC0003DMG400011746	0	15	0	4	0.00790514	0	11	7	41492835	41494690	Pectinesterase [Source:PGSC_GENE;Acc:PGSC0003DMG400011746]
PGSC0003DMG400013506	0	15	0	4	0.00790514	0	11	5	8619648	8627296	Late blight resistance protein homolog R1B-16 [Source:PGSC_GENE;Acc:PGSC0003DMG400013506]
PGSC0003DMG400022035	0	15	0	4	0.00790514	0	11	6	2374989	2377127	PPR1 protein [Source:PGSC_GENE;Acc:PGSC0003DMG400022035]
PGSC0003DMG400022036	0	15	0	4	0.00790514	0	11	6	2368660	2373689	PPR1 protein [Source:PGSC_GENE;Acc:PGSC0003DMG400022036]
PGSC0003DMG400024003	0	15	0	4	0.00790514	0	11	4	23619208	23621616	FAD binding domain containing protein [Source:PGSC_GENE;Acc:PGSC0003DMG400024003]
PGSC0003DMG400024045	0	15	0	4	0.00790514	0	11	6	59315293	59322145	Cullin 1B [Source:PGSC_GENE;Acc:PGSC0003DMG400024045]
PGSC0003DMG400028022	0	15	0	4	0.00790514	0	11	10	9166870	9171573	Sterol desaturase [Source:PGSC_GENE;Acc:PGSC0003DMG400028022]
PGSC0003DMG400032130	0	15	0	4	0.00790514	0	11	1	1371469	1372587	NL0E [Source:PGSC_GENE;Acc:PGSC0003DMG400032130]
PGSC0003DMG400032177	0	15	0	4	0.00790514	0	11	1	1372684	1377068	Pentatricopeptide repeat-containing protein [Source:PGSC_GENE;Acc:PGSC0003DMG400032177]
PGSC0003DMG400035473	0	15	0	4	0.00790514	0	11	12	43491973	43492812	Gene of unknown function [Source:PGSC_GENE;Acc:PGSC0003DMG400035473]
PGSC0003DMG400035631	0	15	0	4	0.00790514	0	11	7	54149427	54150662	Glutamic acid reigh protein [Source:PGSC_GENE;Acc:PGSC0003DMG400035631]
PGSC0003DMG400035763	0	15	0	4	0.00790514	0	11	10	29771196	29772853	Gene of unknown function [Source:PGSC_GENE;Acc:PGSC0003DMG400035763]
PGSC0003DMG400036712	0	15	0	4	0.00790514	0	11	6	14088244	14090108	Gene of unknown function [Source:PGSC_GENE;Acc:PGSC0003DMG400036712]
PGSC0003DMG400037132	0	15	0	4	0.00790514	0	11	6	30151351	30155669	Gene of unknown function [Source:PGSC_GENE;Acc:PGSC0003DMG400037132]
PGSC0003DMG400037438	0	15	0	4	0.00790514	0	11	10	36458072	36459016	Conserved gene of unknown function [Source:PGSC_GENE;Acc:PGSC0003DMG400037438]
PGSC0003DMG400037533	0	15	0	4	0.00790514	0	11	7	31310596	31312494	Conserved gene of unknown function [Source:PGSC_GENE;Acc:PGSC0003DMG400037533]
PGSC0003DMG400037655	0	15	0	4	0.00790514	0	11	8	11492316	11495666	Ubiquitin carboxyl-terminal hydrolase [Source:PGSC_GENE;Acc:PGSC0003DMG400037655]
PGSC0003DMG400039555	0	15	0	4	0.00790514	0	11	10	35232446	35236138	Gene of unknown function [Source:PGSC_GENE;Acc:PGSC0003DMG400039555]
PGSC0003DMG400039699	0	15	0	4	0.00790514	0	11	10	25464156	25467377	Gene of unknown function [Source:PGSC_GENE;Acc:PGSC0003DMG400039699]
PGSC0003DMG400040176	0	15	0	4	0.00790514	0	11	7	13639831	13646363	Gag-pol protein [Source:PGSC_GENE;Acc:PGSC0003DMG400040176]
PGSC0003DMG400041444	0	15	0	4	0.00790514	0	11	4	32495765	32496540	Gene of unknown function [Source:PGSC_GENE;Acc:PGSC0003DMG400041444]
PGSC0003DMG400043570	0	15	0	4	0.00790514	0	11	9	16242548	16243871	Gene of unknown function [Source:PGSC_GENE;Acc:PGSC0003DMG400043570]
PGSC0003DMG400045073	0	15	0	4	0.00790514	0	11	12	35752910	35753404	Gene of unknown function [Source:PGSC_GENE;Acc:PGSC0003DMG400045073]
PGSC0003DMG400045424	0	15	0	4	0.00790514	0	11	3	35627668	35631271	Gene of unknown function [Source:PGSC_GENE;Acc:PGSC0003DMG400045424]
PGSC0003DMG400045458	0	15	0	4	0.00790514	0	11	10	32397837	32402383	Gene of unknown function [Source:PGSC_GENE;Acc:PGSC0003DMG400045458]
PGSC0003DMG400045639	0	15	0	4	0.00790514	0	11	10	20368377	20369749	Gene of unknown function [Source:PGSC_GENE;Acc:PGSC0003DMG400045639]
PGSC0003DMG400045820	0	15	0	4	0.00790514	0	11	4	49316531	49326210	F-box family protein [Source:PGSC_GENE;Acc:PGSC0003DMG400045820]
PGSC0003DMG401001903	0	15	0	4	0.00790514	0	11	9	16868634	16871432	Cytochrome P450 [Source:PGSC_GENE;Acc:PGSC0003DMG401001903]
PGSC0003DMG401028774	0	15	0	4	0.00790514	0	11	10	33993248	33998183	Protein RDM1 [Source:PGSC_GENE;Acc:PGSC0003DMG401028774]
PGSC0003DMG401029444	0	15	0	4	0.00790514	0	11	4	3262152	3269910	Conserved gene of unknown function [Source:PGSC_GENE;Acc:PGSC0003DMG401029444]
PGSC0003DMG402001903	0	15	0	4	0.00790514	0	11	9	16868796	16869419	Cytochrome P450 [Source:PGSC_GENE;Acc:PGSC0003DMG402001903]
PGSC0003DMG402006401	0	15	0	4	0.00790514	0	11	4	63373149	63377238	Hexose transporter HT2 [Source:PGSC_GENE;Acc:PGSC0003DMG402006401]
PGSC0003DMG402028774	0	15	0	4	0.00790514	0	11	10	33993248	33993956	Protein RDM1 [Source:PGSC_GENE;Acc:PGSC0003DMG402028774]
PGSC0003DMG400001301	0	14	0	3	0.00859857	0	11	2	46578477	46580854	BRASSINOSTEROID INSENSITIVE 1-associated receptor kinase 1 [Source:PGSC_GENE;Acc:PGSC0003DMG400001301]
PGSC0003DMG400003138	0	14	0	3	0.00859857	0	11	7	13629683	13639299	Elongation factor Ts [Source:PGSC_GENE;Acc:PGSC0003DMG400003138]
PGSC0003DMG400003218	0	14	0	3	0.00859857	0	11	3	47531363	47539789	Pre-mRNA splicing factor [Source:PGSC_GENE;Acc:PGSC0003DMG400003218]
PGSC0003DMG400004134	0	14	0	3	0.00859857	0	11	5	7524932	7526789	Nitrate transporter [Source:PGSC_GENE;Acc:PGSC0003DMG400004134]
PGSC0003DMG400005316	0	14	0	3	0.00859857	0	11	10	14460632	14464383	Conserved gene of unknown function [Source:PGSC_GENE;Acc:PGSC0003DMG400005316]
PGSC0003DMG400005318	0	14	0	3	0.00859857	0	11	10	14465039	14466883	Serine-threonine protein kinase, plant-type [Source:PGSC_GENE;Acc:PGSC0003DMG400005318]
PGSC0003DMG400005549	0	14	0	3	0.00859857	0	11	10	43923046	43925173	Gene of unknown function [Source:PGSC_GENE;Acc:PGSC0003DMG400005549]
PGSC0003DMG400006224	0	14	0	3	0.00859857	0	11	10	42466477	42476310	Conserved gene of unknown function [Source:PGSC_GENE;Acc:PGSC0003DMG400006224]
PGSC0003DMG400006485	0	14	0	3	0.00859857	0	11	12	51510643	51512007	Malonyltransferase [Source:PGSC_GENE;Acc:PGSC0003DMG400006485]
PGSC0003DMG400008547	0	14	0	3	0.00859857	0	11	12	55123801	55128904	NTGP5 [Source:PGSC_GENE;Acc:PGSC0003DMG400008547]
PGSC0003DMG400011810	0	14	0	3	0.00859857	0	11	2	13954351	13961179	PHAVOLUTA-like HD-ZIPIII protein [Source:PGSC_GENE;Acc:PGSC0003DMG400011810]
PGSC0003DMG400012485	0	14	0	3	0.00859857	0	11	8	387398	393764	Heat shock protein 70 (HSP70)-interacting protein [Source:PGSC_GENE;Acc:PGSC0003DMG400012485]
PGSC0003DMG400013140	0	14	0	3	0.00859857	0	11	11	32756694	32764759	NIN 2 [Source:PGSC_GENE;Acc:PGSC0003DMG400013140]
PGSC0003DMG400015511	0	14	0	3	0.00859857	0	11	2	20813816	20821796	Conserved gene of unknown function [Source:PGSC_GENE;Acc:PGSC0003DMG400015511]
PGSC0003DMG400015946	0	14	0	3	0.00859857	0	11	10	32872238	32872884	Retrotransposon protein [Source:PGSC_GENE;Acc:PGSC0003DMG400015946]
PGSC0003DMG400015971	0	14	0	3	0.00859857	0	11	1	37537029	37550791	Beta-glycosidase [Source:PGSC_GENE;Acc:PGSC0003DMG400015971]
PGSC0003DMG400017750	0	14	0	3	0.00859857	0	11	12	55361054	55363407	Purine transporter [Source:PGSC_GENE;Acc:PGSC0003DMG400017750]
PGSC0003DMG400017914	0	14	0	3	0.00859857	0	11	3	6081135	6083388	GL12416-like isoform 1 [Source:PGSC_GENE;Acc:PGSC0003DMG400017914]
PGSC0003DMG400018725	0	14	0	3	0.00859857	0	11	11	29206437	29207119	Gene of unknown function [Source:PGSC_GENE;Acc:PGSC0003DMG400018725]
PGSC0003DMG400018732	0	14	0	3	0.00859857	0	11	11	29198110	29200434	Gene of unknown function [Source:PGSC_GENE;Acc:PGSC0003DMG400018732]
PGSC0003DMG400019018	0	14	0	3	0.00859857	0	11	6	26555706	26558853	Nuclear transcription factor, X-box binding [Source:PGSC_GENE;Acc:PGSC0003DMG400019018]
PGSC0003DMG400019396	0	14	0	3	0.00859857	0	11	10	5888749	5889625	Conserved gene of unknown function [Source:PGSC_GENE;Acc:PGSC0003DMG400019396]
PGSC0003DMG400020042	0	14	0	3	0.00859857	0	11	6	17870401	17876631	Pentatricopeptide [Source:PGSC_GENE;Acc:PGSC0003DMG400020042]
PGSC0003DMG400020372	0	14	0	3	0.00859857	0	11	12	12475109	12477097	Polygalacturonase 7 [Source:PGSC_GENE;Acc:PGSC0003DMG400020372]
PGSC0003DMG400020674	0	14	0	3	0.00859857	0	11	12	5220524	5221009	Conserved gene of unknown function [Source:PGSC_GENE;Acc:PGSC0003DMG400020674]
PGSC0003DMG400021154	0	14	0	3	0.00859857	0	11	2	28351089	28356500	Pentatricopeptide repeat-containing protein [Source:PGSC_GENE;Acc:PGSC0003DMG400021154]
PGSC0003DMG400021606	0	14	0	3	0.00859857	0	11	9	61166211	61175740	Aspartic proteinase nepenthesin-1 [Source:PGSC_GENE;Acc:PGSC0003DMG400021606]
PGSC0003DMG400022154	0	14	0	3	0.00859857	0	11	7	55904565	55906839	Conserved gene of unknown function [Source:PGSC_GENE;Acc:PGSC0003DMG400022154]
PGSC0003DMG400023144	0	14	0	3	0.00859857	0	11	8	40142198	40145798	41 kD chloroplast nucleoid DNA binding protein (CND41) [Source:PGSC_GENE;Acc:PGSC0003DMG400023144]
PGSC0003DMG400023260	0	14	0	3	0.00859857	0	11	12	29311795	29315649	LIGULELESS1 protein [Source:PGSC_GENE;Acc:PGSC0003DMG400023260]
PGSC0003DMG400023983	0	14	0	3	0.00859857	0	11	11	5426355	5429574	Conserved gene of unknown function [Source:PGSC_GENE;Acc:PGSC0003DMG400023983]
PGSC0003DMG400024874	0	14	0	3	0.00859857	0	11	1	79945938	79951332	Conserved gene of unknown function [Source:PGSC_GENE;Acc:PGSC0003DMG400024874]
PGSC0003DMG400024952	0	14	0	3	0.00859857	0	11	2	43268637	43279711	Chromatin binding protein [Source:PGSC_GENE;Acc:PGSC0003DMG400024952]
PGSC0003DMG400025386	0	14	0	3	0.00859857	0	11	11	44372308	44372994	Ankyrin repeat-containing protein [Source:PGSC_GENE;Acc:PGSC0003DMG400025386]
PGSC0003DMG400027536	0	14	0	3	0.00859857	0	11	4	62259837	62270224	Somatic embryogenesis receptor-like kinase 1 [Source:PGSC_GENE;Acc:PGSC0003DMG400027536]
PGSC0003DMG400027555	0	14	0	3	0.00859857	0	11	4	62257068	62264771	Conserved gene of unknown function [Source:PGSC_GENE;Acc:PGSC0003DMG400027555]
PGSC0003DMG400028064	0	14	0	3	0.00859857	0	11	12	38387345	38395973	Gene of unknown function [Source:PGSC_GENE;Acc:PGSC0003DMG400028064]
PGSC0003DMG400029311	0	14	0	3	0.00859857	0	11	12	57570831	57572324	Transcription factor [Source:PGSC_GENE;Acc:PGSC0003DMG400029311]
PGSC0003DMG400029478	0	14	0	3	0.00859857	0	11	4	2481670	2483938	Conserved gene of unknown function [Source:PGSC_GENE;Acc:PGSC0003DMG400029478]
PGSC0003DMG400030514	0	14	0	3	0.00859857	0	11	5	3794799	3797561	Histone chaperone ASF1A [Source:PGSC_GENE;Acc:PGSC0003DMG400030514]
PGSC0003DMG400030562	0	14	0	3	0.00859857	0	11	5	3789768	3794056	Cement protein 3B variant 1 [Source:PGSC_GENE;Acc:PGSC0003DMG400030562]
PGSC0003DMG400030986	0	14	0	3	0.00859857	0	11	5	8408839	8409246	Leafy cotyledon 1 [Source:PGSC_GENE;Acc:PGSC0003DMG400030986]
PGSC0003DMG400030987	0	14	0	3	0.00859857	0	11	5	8410357	8411907	Ubiquitin-protein ligase [Source:PGSC_GENE;Acc:PGSC0003DMG400030987]
PGSC0003DMG400036321	0	14	0	3	0.00859857	0	11	6	14170100	14170947	Gene of unknown function [Source:PGSC_GENE;Acc:PGSC0003DMG400036321]
PGSC0003DMG400037245	0	14	0	3	0.00859857	0	11	6	17365416	17365865	Gene of unknown function [Source:PGSC_GENE;Acc:PGSC0003DMG400037245]
PGSC0003DMG400037724	0	14	0	3	0.00859857	0	11	10	12071374	12076686	Gene of unknown function [Source:PGSC_GENE;Acc:PGSC0003DMG400037724]
PGSC0003DMG400039558	0	14	0	3	0.00859857	0	11	10	14716464	14723205	Gene of unknown function [Source:PGSC_GENE;Acc:PGSC0003DMG400039558]
PGSC0003DMG400040160	0	14	0	3	0.00859857	0	11	10	13315347	13317688	Conserved gene of unknown function [Source:PGSC_GENE;Acc:PGSC0003DMG400040160]
PGSC0003DMG400040436	0	14	0	3	0.00859857	0	11	3	18872540	18872928	Gene of unknown function [Source:PGSC_GENE;Acc:PGSC0003DMG400040436]
PGSC0003DMG400041376	0	14	0	3	0.00859857	0	11	9	37533300	37534279	Gene of unknown function [Source:PGSC_GENE;Acc:PGSC0003DMG400041376]
PGSC0003DMG400042274	0	14	0	3	0.00859857	0	11	6	17367030	17368657	Gene of unknown function [Source:PGSC_GENE;Acc:PGSC0003DMG400042274]
PGSC0003DMG400042290	0	14	0	3	0.00859857	0	11	10	36115594	36118321	Gene of unknown function [Source:PGSC_GENE;Acc:PGSC0003DMG400042290]
PGSC0003DMG400042377	0	14	0	3	0.00859857	0	11	9	38802410	38802727	Gene of unknown function [Source:PGSC_GENE;Acc:PGSC0003DMG400042377]
PGSC0003DMG400044921	0	14	0	3	0.00859857	0	11	10	13291182	13291865	Gene of unknown function [Source:PGSC_GENE;Acc:PGSC0003DMG400044921]
PGSC0003DMG400045425	0	14	0	3	0.00859857	0	11	5	23540728	23541183	Gene of unknown function [Source:PGSC_GENE;Acc:PGSC0003DMG400045425]
PGSC0003DMG400045937	0	14	0	3	0.00859857	0	11	12	46689646	46696745	Gene of unknown function [Source:PGSC_GENE;Acc:PGSC0003DMG400045937]
PGSC0003DMG400046643	0	14	0	3	0.00859857	0	11	9	37499970	37502653	Gene of unknown function [Source:PGSC_GENE;Acc:PGSC0003DMG400046643]
PGSC0003DMG400046944	0	14	0	3	0.00859857	0	11	10	29646287	29653099	Gene of unknown function [Source:PGSC_GENE;Acc:PGSC0003DMG400046944]
PGSC0003DMG400047236	0	14	0	3	0.00859857	0	11	10	12067920	12070972	Conserved gene of unknown function [Source:PGSC_GENE;Acc:PGSC0003DMG400047236]
PGSC0003DMG401030999	0	14	0	3	0.00859857	0	11	5	8388762	8389579	Protein disulfide isomerase (PDI) 3 [Source:PGSC_GENE;Acc:PGSC0003DMG401030999]
PGSC0003DMG402030999	0	14	0	3	0.00859857	0	11	5	8391812	8392450	Nucleoredoxin [Source:PGSC_GENE;Acc:PGSC0003DMG402030999]
PGSC0003DMG403001341	0	14	0	3	0.00859857	0	11	2	45964590	45968161	Conserved gene of unknown function [Source:PGSC_GENE;Acc:PGSC0003DMG403001341]
PGSC0003DMG403013245	0	14	0	3	0.00859857	0	11	11	1127913	1131494	Ubiquitin-protein ligase [Source:PGSC_GENE;Acc:PGSC0003DMG403013245]
PGSC0003DMG404001341	0	14	0	3	0.00859857	0	11	2	45964590	45966571	Gene of unknown function [Source:PGSC_GENE;Acc:PGSC0003DMG404001341]
PGSC0003DMG400004394	0	11	1	0	0.00201911	-1	11	10	30986899	30992517	Conserved gene of unknown function [Source:PGSC_GENE;Acc:PGSC0003DMG400004394]
PGSC0003DMG400007968	0	11	1	0	0.00201911	-1	11	4	68146885	68155679	Glutamate-gated kainate-type ion channel receptor subunit GluR5 [Source:PGSC_GENE;Acc:PGSC0003DMG400007968]
PGSC0003DMG400019019	0	11	1	0	0.00201911	-1	11	3	30852353	30852655	60S ribosomal protein L35 [Source:PGSC_GENE;Acc:PGSC0003DMG400019019]
PGSC0003DMG400020921	0	11	1	0	0.00201911	-1	11	10	40868395	40869651	F-box domain-containing protein [Source:PGSC_GENE;Acc:PGSC0003DMG400020921]
PGSC0003DMG400003412	0	12	1	1	0.00327341	-1	11	4	33431941	33439781	General negative transcription regulator [Source:PGSC_GENE;Acc:PGSC0003DMG400003412]
PGSC0003DMG400014700	0	12	1	1	0.00327341	-1	11	6	1774928	1778363	Glycoprotein [Source:PGSC_GENE;Acc:PGSC0003DMG400014700]
PGSC0003DMG400019783	0	12	1	1	0.00327341	-1	11	6	41876992	41878800	Sesquiterpene synthase 2 [Source:PGSC_GENE;Acc:PGSC0003DMG400019783]
PGSC0003DMG404017205	0	12	1	1	0.00327341	-1	11	9	56772181	56774374	Agglutinin isoform [Source:PGSC_GENE;Acc:PGSC0003DMG404017205]
PGSC0003DMG400013784	1	12	2	1	0.00438698	-1	11	7	12692437	12699469	Retrotransposon protein, unclassified [Source:PGSC_GENE;Acc:PGSC0003DMG400013784]
PGSC0003DMG400030843	1	12	2	1	0.00438698	-1	11	4	64259746	64263505	Plastid-targeted protein 2 [Source:PGSC_GENE;Acc:PGSC0003DMG400030843]
PGSC0003DMG400040570	2	12	3	1	0.00603083	-1	11	11	26566696	26571690	Gene of unknown function [Source:PGSC_GENE;Acc:PGSC0003DMG400040570]
PGSC0003DMG400007358	0	13	1	2	0.00624294	-1	11	11	38092356	38098138	Aluminum-activated citrate transporter [Source:PGSC_GENE;Acc:PGSC0003DMG400007358]
PGSC0003DMG400007366	0	13	1	2	0.00624294	-1	11	11	38091656	38092284	Gene of unknown function [Source:PGSC_GENE;Acc:PGSC0003DMG400007366]
PGSC0003DMG400026187	0	13	1	2	0.00624294	-1	11	7	47653513	47657896	Nbs-lrr resistance protein [Source:PGSC_GENE;Acc:PGSC0003DMG400026187]
PGSC0003DMG400030817	0	13	1	2	0.00624294	-1	11	4	64093002	64099864	Phyb1 [Source:PGSC_GENE;Acc:PGSC0003DMG400030817]
PGSC0003DMG400044263	0	13	1	2	0.00624294	-1	11	3	27951878	27953285	Gene of unknown function [Source:PGSC_GENE;Acc:PGSC0003DMG400044263]
PGSC0003DMG400045274	0	13	1	2	0.00624294	-1	11	9	36194450	36198835	Conserved gene of unknown function [Source:PGSC_GENE;Acc:PGSC0003DMG400045274]
PGSC0003DMG400003340	0	15	1	4	0.00790514	-1	11	4	69013309	69015351	P450 mono-oxygenase [Source:PGSC_GENE;Acc:PGSC0003DMG400003340]
PGSC0003DMG400029121	0	15	1	4	0.00790514	-1	11	4	59409774	59411050	Actin [Source:PGSC_GENE;Acc:PGSC0003DMG400029121]
PGSC0003DMG401006401	0	15	1	4	0.00790514	-1	11	4	63357994	63361156	Receptor protein kinase [Source:PGSC_GENE;Acc:PGSC0003DMG401006401]
PGSC0003DMG400003302	0	14	1	3	0.00859857	-1	11	10	26498050	26505274	RNA binding protein [Source:PGSC_GENE;Acc:PGSC0003DMG400003302]
PGSC0003DMG400003398	0	14	1	3	0.00859857	-1	11	3	29700783	29707099	Transcription factor style2.1 [Source:PGSC_GENE;Acc:PGSC0003DMG400003398]
PGSC0003DMG400009780	0	14	1	3	0.00859857	-1	11	10	12130167	12130673	Gene of unknown function [Source:PGSC_GENE;Acc:PGSC0003DMG400009780]
PGSC0003DMG400018771	0	14	1	3	0.00859857	-1	11	3	10484795	10491725	Conserved gene of unknown function [Source:PGSC_GENE;Acc:PGSC0003DMG400018771]
PGSC0003DMG400020673	0	14	1	3	0.00859857	-1	11	12	5224470	5225007	Conserved gene of unknown function [Source:PGSC_GENE;Acc:PGSC0003DMG400020673]
PGSC0003DMG400026895	0	14	1	3	0.00859857	-1	11	0	36788838	36790759	3-hydroxyisobutyryl-CoA hydrolase 5 [Source:PGSC_GENE;Acc:PGSC0003DMG400026895]
PGSC0003DMG400043861	0	14	1	3	0.00859857	-1	11	12	27689492	27690205	Gene of unknown function [Source:PGSC_GENE;Acc:PGSC0003DMG400043861]
PGSC0003DMG400019020	0	11	2	0	0.000856594	-2	11	3	30851726	30852226	Cytochrome c biogenesis protein CCS1, chloroplastic [Source:PGSC_GENE;Acc:PGSC0003DMG400019020]
PGSC0003DMG400033637	0	11	2	0	0.000856594	-2	11	12	51907948	51911379	Nonclathrin coat protein zeta2-COP [Source:PGSC_GENE;Acc:PGSC0003DMG400033637]
PGSC0003DMG400041335	0	11	2	0	0.000856594	-2	11	12	14583848	14584587	Gene of unknown function [Source:PGSC_GENE;Acc:PGSC0003DMG400041335]
PGSC0003DMG400039324	1	11	3	0	0.00152555	-2	11	11	4809068	4809442	Gene of unknown function [Source:PGSC_GENE;Acc:PGSC0003DMG400039324]
PGSC0003DMG400019699	2	11	4	0	0.00183964	-2	11	4	55642071	55644369	Myb-like DNA-binding protein [Source:PGSC_GENE;Acc:PGSC0003DMG400019699]
PGSC0003DMG400000965	0	12	2	1	0.00327341	-2	11	8	19601371	19603456	Ribosomal protein S10, eukaryotic and archaeal form [Source:PGSC_GENE;Acc:PGSC0003DMG400000965]
PGSC0003DMG400013391	0	12	2	1	0.00327341	-2	11	3	359966	368460	Conserved gene of unknown function [Source:PGSC_GENE;Acc:PGSC0003DMG400013391]
PGSC0003DMG400023169	0	12	2	1	0.00327341	-2	11	8	7468712	7475800	Alcohol dehydrogenase [Source:PGSC_GENE;Acc:PGSC0003DMG400023169]
PGSC0003DMG400041588	0	12	2	1	0.00327341	-2	11	7	34415983	34416674	Gene of unknown function [Source:PGSC_GENE;Acc:PGSC0003DMG400041588]
PGSC0003DMG400035296	0	13	2	2	0.00624294	-2	11	0	14787018	14787542	Gene of unknown function [Source:PGSC_GENE;Acc:PGSC0003DMG400035296]
PGSC0003DMG400003501	0	15	2	4	0.00790514	-2	11	0	36520614	36528235	Vacuolar protein sorting protein [Source:PGSC_GENE;Acc:PGSC0003DMG400003501]
PGSC0003DMG400018464	0	15	2	4	0.00790514	-2	11	8	3759084	3763667	Disease resistance protein [Source:PGSC_GENE;Acc:PGSC0003DMG400018464]
PGSC0003DMG400032207	0	15	2	4	0.00790514	-2	11	1	2151329	2152141	Lipoxygenase [Source:PGSC_GENE;Acc:PGSC0003DMG400032207]
PGSC0003DMG400014085	1	11	4	0	0.00127673	-3	11	1	9417141	9422059	DNA binding protein [Source:PGSC_GENE;Acc:PGSC0003DMG400014085]
PGSC0003DMG400034943	0	12	3	1	0.00160305	-3	11	10	15191125	15191499	Gene of unknown function [Source:PGSC_GENE;Acc:PGSC0003DMG400034943]
PGSC0003DMG400042950	0	12	3	1	0.00160305	-3	11	10	15191973	15198991	Gag-pol polyprotein [Source:PGSC_GENE;Acc:PGSC0003DMG400042950]
PGSC0003DMG400014924	0	13	3	2	0.00395869	-3	11	10	21196509	21197603	Poly(RC)-binding protein [Source:PGSC_GENE;Acc:PGSC0003DMG400014924]
PGSC0003DMG400009565	1	12	4	1	0.00603083	-3	11	7	9321515	9321904	Gene of unknown function [Source:PGSC_GENE;Acc:PGSC0003DMG400009565]
PGSC0003DMG400023022	1	12	4	1	0.00603083	-3	11	4	56519261	56523779	Conserved gene of unknown function [Source:PGSC_GENE;Acc:PGSC0003DMG400023022]
PGSC0003DMG400036819	0	15	3	4	0.00790514	-3	11	10	32995185	33000429	Gene of unknown function [Source:PGSC_GENE;Acc:PGSC0003DMG400036819]
PGSC0003DMG400023922	1	11	5	0	0.00104423	-4	11	9	7127519	7128055	Cytoplasmic small heat shock protein class I [Source:PGSC_GENE;Acc:PGSC0003DMG400023922]
PGSC0003DMG400040345	0	14	4	3	0.00305111	-4	11	10	20580623	20588092	Gene of unknown function [Source:PGSC_GENE;Acc:PGSC0003DMG400040345]
PGSC0003DMG400004474	0	15	4	4	0.00790514	-4	11	8	2931105	2938305	Multidrug resistance pump [Source:PGSC_GENE;Acc:PGSC0003DMG400004474]
PGSC0003DMG401012750	0	12	5	1	0.00062205	-5	11	1	70910902	70917981	Conserved gene of unknown function [Source:PGSC_GENE;Acc:PGSC0003DMG401012750]
PGSC0003DMG400043989	1	12	6	1	0.000675078	-5	11	0	11615777	11623581	GE24176 [Source:PGSC_GENE;Acc:PGSC0003DMG400043989]
PGSC0003DMG402016981	0	13	5	2	0.000889226	-5	11	11	1407371	1411692	Bacterial spot disease resistance protein 4 [Source:PGSC_GENE;Acc:PGSC0003DMG402016981]
PGSC0003DMG400028356	0	12	6	1	0.000197832	-6	11	5	795309	804595	Nop14 [Source:PGSC_GENE;Acc:PGSC0003DMG400028356]
PGSC0003DMG400037951	2	12	0	2	0.00234544	2	10	11	17395438	17395815	Gene of unknown function [Source:PGSC_GENE;Acc:PGSC0003DMG400037951]
PGSC0003DMG400005126	1	10	0	0	0.00134608	1	10	1	83250031	83252201	F-box protein family [Source:PGSC_GENE;Acc:PGSC0003DMG400005126]
PGSC0003DMG400022692	1	10	0	0	0.00134608	1	10	1	5385376	5389514	RNA-binding protein AKIP1 [Source:PGSC_GENE;Acc:PGSC0003DMG400022692]
PGSC0003DMG400025180	2	10	1	0	0.00267992	1	10	1	85588174	85590320	Multidrug resistance pump [Source:PGSC_GENE;Acc:PGSC0003DMG400025180]
PGSC0003DMG401008964	2	13	1	3	0.0051722	1	10	9	2951568	2956460	Solute carrier family 35, member F1 [Source:PGSC_GENE;Acc:PGSC0003DMG401008964]
PGSC0003DMG402008964	2	13	1	3	0.0051722	1	10	9	2948742	2956514	Solute carrier family 35, member F1 [Source:PGSC_GENE;Acc:PGSC0003DMG402008964]
PGSC0003DMG400041380	1	12	0	2	0.00624294	1	10	0	9377666	9380086	Flocculin, partial [Source:PGSC_GENE;Acc:PGSC0003DMG400041380]
PGSC0003DMG400017659	2	11	1	1	0.00692617	1	10	9	44030615	44033853	Thioredoxin [Source:PGSC_GENE;Acc:PGSC0003DMG400017659]
PGSC0003DMG400040446	1	14	0	4	0.00790514	1	10	6	22322067	22323397	Gene of unknown function [Source:PGSC_GENE;Acc:PGSC0003DMG400040446]
PGSC0003DMG400041233	1	13	0	3	0.00859857	1	10	2	10915428	10923359	Gene of unknown function [Source:PGSC_GENE;Acc:PGSC0003DMG400041233]
PGSC0003DMG400000127	0	10	0	0	0.00271663	0	10	1	73837908	73843905	Cytochrome b5 isoform Cb5-A [Source:PGSC_GENE;Acc:PGSC0003DMG400000127]
PGSC0003DMG400000398	0	10	0	0	0.00271663	0	10	11	38717622	38720374	Heat shock protein 70-3 [Source:PGSC_GENE;Acc:PGSC0003DMG400000398]
PGSC0003DMG400000621	0	10	0	0	0.00271663	0	10	3	56477846	56478716	NtEIG-A1 protein [Source:PGSC_GENE;Acc:PGSC0003DMG400000621]
PGSC0003DMG400008089	0	10	0	0	0.00271663	0	10	11	41469896	41474338	Cyclic nucleotide-gated ion channel 15 [Source:PGSC_GENE;Acc:PGSC0003DMG400008089]
PGSC0003DMG400008599	0	10	0	0	0.00271663	0	10	10	52641596	52644490	Conserved gene of unknown function [Source:PGSC_GENE;Acc:PGSC0003DMG400008599]
PGSC0003DMG400008877	0	10	0	0	0.00271663	0	10	9	2633920	2641471	Nucleolar phosphoprotein [Source:PGSC_GENE;Acc:PGSC0003DMG400008877]
PGSC0003DMG400010022	0	10	0	0	0.00271663	0	10	2	44264700	44266770	Patatin 3 [Source:PGSC_GENE;Acc:PGSC0003DMG400010022]
PGSC0003DMG400010060	0	10	0	0	0.00271663	0	10	2	44266886	44272836	Peptidyl-prolyl cis-trans isomerase d, ppid [Source:PGSC_GENE;Acc:PGSC0003DMG400010060]
PGSC0003DMG400012515	0	10	0	0	0.00271663	0	10	8	287424	293042	Conserved gene of unknown function [Source:PGSC_GENE;Acc:PGSC0003DMG400012515]
PGSC0003DMG400012703	0	10	0	0	0.00271663	0	10	4	11189908	11195283	U4/U6 small nuclear ribonucleoprotein Prp4 [Source:PGSC_GENE;Acc:PGSC0003DMG400012703]
PGSC0003DMG400012721	0	10	0	0	0.00271663	0	10	4	11181252	11186390	ATPAP16/PAP16 [Source:PGSC_GENE;Acc:PGSC0003DMG400012721]
PGSC0003DMG400012722	0	10	0	0	0.00271663	0	10	4	11194075	11200284	UDP-N-acetylglucosamine--dolichyl-phosphate N-acetylglucosaminephosphotransferase [Source:PGSC_GENE;Acc:PGSC0003DMG400012722]
PGSC0003DMG400012742	0	10	0	0	0.00271663	0	10	10	16768237	16768926	GNS1/SUR4 membrane protein [Source:PGSC_GENE;Acc:PGSC0003DMG400012742]
PGSC0003DMG400013931	0	10	0	0	0.00271663	0	10	11	13170944	13172976	Gene of unknown function [Source:PGSC_GENE;Acc:PGSC0003DMG400013931]
PGSC0003DMG400014624	0	10	0	0	0.00271663	0	10	6	636584	644834	Elongation factor Tu [Source:PGSC_GENE;Acc:PGSC0003DMG400014624]
PGSC0003DMG400014666	0	10	0	0	0.00271663	0	10	1	88419117	88420035	Gene of unknown function [Source:PGSC_GENE;Acc:PGSC0003DMG400014666]
PGSC0003DMG400014681	0	10	0	0	0.00271663	0	10	1	88420646	88435054	Pantothenate kinase [Source:PGSC_GENE;Acc:PGSC0003DMG400014681]
PGSC0003DMG400014979	0	10	0	0	0.00271663	0	10	1	33332785	33335374	Basic helix-loop-helix family protein [Source:PGSC_GENE;Acc:PGSC0003DMG400014979]
PGSC0003DMG400014987	0	10	0	0	0.00271663	0	10	1	44260133	44263980	Conserved gene of unknown function [Source:PGSC_GENE;Acc:PGSC0003DMG400014987]
PGSC0003DMG400015075	0	10	0	0	0.00271663	0	10	9	49104735	49114158	Ring finger protein [Source:PGSC_GENE;Acc:PGSC0003DMG400015075]
PGSC0003DMG400015552	0	10	0	0	0.00271663	0	10	11	45143235	45144868	Beta-ketoacyl-coa synthase family protein [Source:PGSC_GENE;Acc:PGSC0003DMG400015552]
PGSC0003DMG400016032	0	10	0	0	0.00271663	0	10	4	7739731	7740338	Glutaredoxin [Source:PGSC_GENE;Acc:PGSC0003DMG400016032]
PGSC0003DMG400017130	0	10	0	0	0.00271663	0	10	6	12940050	12947606	Conserved gene of unknown function [Source:PGSC_GENE;Acc:PGSC0003DMG400017130]
PGSC0003DMG400018403	0	10	0	0	0.00271663	0	10	5	4437166	4448643	Axi 1 protein [Source:PGSC_GENE;Acc:PGSC0003DMG400018403]
PGSC0003DMG400018877	0	10	0	0	0.00271663	0	10	10	5258629	5260282	Aspartic proteinase nepenthesin-1 [Source:PGSC_GENE;Acc:PGSC0003DMG400018877]
PGSC0003DMG400020401	0	10	0	0	0.00271663	0	10	12	11626425	11629821	Conserved gene of unknown function [Source:PGSC_GENE;Acc:PGSC0003DMG400020401]
PGSC0003DMG400020837	0	10	0	0	0.00271663	0	10	6	4212506	4213112	Non-specific lipid-transfer protein [Source:PGSC_GENE;Acc:PGSC0003DMG400020837]
PGSC0003DMG400021394	0	10	0	0	0.00271663	0	10	5	21719079	21724155	Kinase [Source:PGSC_GENE;Acc:PGSC0003DMG400021394]
PGSC0003DMG400021565	0	10	0	0	0.00271663	0	10	9	5480961	5481515	SAUR family protein [Source:PGSC_GENE;Acc:PGSC0003DMG400021565]
PGSC0003DMG400021963	0	10	0	0	0.00271663	0	10	4	61912824	61915149	Gene of unknown function [Source:PGSC_GENE;Acc:PGSC0003DMG400021963]
PGSC0003DMG400022783	0	10	0	0	0.00271663	0	10	1	483342	487597	SEC14 cytosolic factor / phosphoglyceride transfer family protein [Source:PGSC_GENE;Acc:PGSC0003DMG400022783]
PGSC0003DMG400023267	0	10	0	0	0.00271663	0	10	10	41188192	41190252	Zinc finger protein [Source:PGSC_GENE;Acc:PGSC0003DMG400023267]
PGSC0003DMG400024155	0	10	0	0	0.00271663	0	10	6	44054739	44061340	Flavonol synthase/flavanone 3-hydroxylase [Source:PGSC_GENE;Acc:PGSC0003DMG400024155]
PGSC0003DMG400025165	0	10	0	0	0.00271663	0	10	1	85583199	85587798	ISPH protein [Source:PGSC_GENE;Acc:PGSC0003DMG400025165]
PGSC0003DMG400025335	0	10	0	0	0.00271663	0	10	3	53062164	53065206	Hypersensitive-induced reaction protein [Source:PGSC_GENE;Acc:PGSC0003DMG400025335]
PGSC0003DMG400025346	0	10	0	0	0.00271663	0	10	3	53060568	53062079	Voltage-dependent anion channel [Source:PGSC_GENE;Acc:PGSC0003DMG400025346]
PGSC0003DMG400025347	0	10	0	0	0.00271663	0	10	3	53059296	53060057	ABR064Wp [Source:PGSC_GENE;Acc:PGSC0003DMG400025347]
PGSC0003DMG400026375	0	10	0	0	0.00271663	0	10	10	24275922	24281820	Electron transporter [Source:PGSC_GENE;Acc:PGSC0003DMG400026375]
PGSC0003DMG400028431	0	10	0	0	0.00271663	0	10	2	31761255	31762391	Ubiquitin-protein ligase [Source:PGSC_GENE;Acc:PGSC0003DMG400028431]
PGSC0003DMG400028645	0	10	0	0	0.00271663	0	10	12	49719699	49720548	Conserved gene of unknown function [Source:PGSC_GENE;Acc:PGSC0003DMG400028645]
PGSC0003DMG400029242	0	10	0	0	0.00271663	0	10	7	17735905	17738710	Oligopeptide transporter [Source:PGSC_GENE;Acc:PGSC0003DMG400029242]
PGSC0003DMG400029556	0	10	0	0	0.00271663	0	10	8	44932958	44938364	Leucine-rich repeat transmembrane protein kinase [Source:PGSC_GENE;Acc:PGSC0003DMG400029556]
PGSC0003DMG400031391	0	10	0	0	0.00271663	0	10	12	20487129	20494516	ATP-dependent RNA helicase DB10 [Source:PGSC_GENE;Acc:PGSC0003DMG400031391]
PGSC0003DMG400031459	0	10	0	0	0.00271663	0	10	1	29501710	29508880	Deetiolated 1 [Source:PGSC_GENE;Acc:PGSC0003DMG400031459]
PGSC0003DMG400036253	0	10	0	0	0.00271663	0	10	7	1855957	1856391	Aspartic proteinase nepenthesin-1 [Source:PGSC_GENE;Acc:PGSC0003DMG400036253]
PGSC0003DMG400037158	0	10	0	0	0.00271663	0	10	0	9512716	9513195	Gene of unknown function [Source:PGSC_GENE;Acc:PGSC0003DMG400037158]
PGSC0003DMG400037269	0	10	0	0	0.00271663	0	10	3	60467539	60468494	Conserved gene of unknown function [Source:PGSC_GENE;Acc:PGSC0003DMG400037269]
PGSC0003DMG400038691	0	10	0	0	0.00271663	0	10	11	12907442	12909780	Gene of unknown function [Source:PGSC_GENE;Acc:PGSC0003DMG400038691]
PGSC0003DMG400040377	0	10	0	0	0.00271663	0	10	8	19617887	19618318	Gene of unknown function [Source:PGSC_GENE;Acc:PGSC0003DMG400040377]
PGSC0003DMG400042820	0	10	0	0	0.00271663	0	10	5	17453907	17454251	Gene of unknown function [Source:PGSC_GENE;Acc:PGSC0003DMG400042820]
PGSC0003DMG400043813	0	10	0	0	0.00271663	0	10	3	60465795	60466572	F-box protein [Source:PGSC_GENE;Acc:PGSC0003DMG400043813]
PGSC0003DMG400047138	0	10	0	0	0.00271663	0	10	4	30474641	30475117	Gene of unknown function [Source:PGSC_GENE;Acc:PGSC0003DMG400047138]
PGSC0003DMG401006689	0	10	0	0	0.00271663	0	10	4	25371576	25373336	Otubain-like cysteine protease [Source:PGSC_GENE;Acc:PGSC0003DMG401006689]
PGSC0003DMG401023760	0	10	0	0	0.00271663	0	10	1	80855474	80860380	Ankyrin-repeat protein HBP1 [Source:PGSC_GENE;Acc:PGSC0003DMG401023760]
PGSC0003DMG401029598	0	10	0	0	0.00271663	0	10	8	45300159	45302886	Conserved gene of unknown function [Source:PGSC_GENE;Acc:PGSC0003DMG401029598]
PGSC0003DMG402007649	0	10	0	0	0.00271663	0	10	3	12360235	12364199	RNA binding protein [Source:PGSC_GENE;Acc:PGSC0003DMG402007649]
PGSC0003DMG402029598	0	10	0	0	0.00271663	0	10	8	45297205	45303745	Conserved gene of unknown function [Source:PGSC_GENE;Acc:PGSC0003DMG402029598]
PGSC0003DMG400000598	0	11	0	1	0.00942253	0	10	3	56273271	56279378	Conserved gene of unknown function [Source:PGSC_GENE;Acc:PGSC0003DMG400000598]
PGSC0003DMG400001233	0	11	0	1	0.00942253	0	10	1	35829322	35834352	30S ribosomal protein S1, chloroplastic [Source:PGSC_GENE;Acc:PGSC0003DMG400001233]
PGSC0003DMG400002189	0	11	0	1	0.00942253	0	10	11	18769794	18776428	DedA [Source:PGSC_GENE;Acc:PGSC0003DMG400002189]
PGSC0003DMG400002411	0	11	0	1	0.00942253	0	10	1	23650194	23657753	Conserved gene of unknown function [Source:PGSC_GENE;Acc:PGSC0003DMG400002411]
PGSC0003DMG400003243	0	11	0	1	0.00942253	0	10	10	14040838	14042742	Gene of unknown function [Source:PGSC_GENE;Acc:PGSC0003DMG400003243]
PGSC0003DMG400004047	0	11	0	1	0.00942253	0	10	9	19578549	19582727	Vacuolar ATP synthase subunit E [Source:PGSC_GENE;Acc:PGSC0003DMG400004047]
PGSC0003DMG400004049	0	11	0	1	0.00942253	0	10	9	19503720	19504381	Gene of unknown function [Source:PGSC_GENE;Acc:PGSC0003DMG400004049]
PGSC0003DMG400004419	0	11	0	1	0.00942253	0	10	7	24326772	24328091	Sugar transporter [Source:PGSC_GENE;Acc:PGSC0003DMG400004419]
PGSC0003DMG400005563	0	11	0	1	0.00942253	0	10	5	29394	32179	Acyltransferase [Source:PGSC_GENE;Acc:PGSC0003DMG400005563]
PGSC0003DMG400005564	0	11	0	1	0.00942253	0	10	5	38295	38843	Ribosomal protein L32 [Source:PGSC_GENE;Acc:PGSC0003DMG400005564]
PGSC0003DMG400005565	0	11	0	1	0.00942253	0	10	5	33601	38603	Pentatricopeptide repeat-containing protein [Source:PGSC_GENE;Acc:PGSC0003DMG400005565]
PGSC0003DMG400005566	0	11	0	1	0.00942253	0	10	5	34920	35433	Gene of unknown function [Source:PGSC_GENE;Acc:PGSC0003DMG400005566]
PGSC0003DMG400007651	0	11	0	1	0.00942253	0	10	3	12247189	12251432	Peptidase [Source:PGSC_GENE;Acc:PGSC0003DMG400007651]
PGSC0003DMG400007851	0	11	0	1	0.00942253	0	10	12	1241434	1241986	Gene of unknown function [Source:PGSC_GENE;Acc:PGSC0003DMG400007851]
PGSC0003DMG400009144	0	11	0	1	0.00942253	0	10	3	61596475	61604072	Phosphoinositide 5-phosphatase [Source:PGSC_GENE;Acc:PGSC0003DMG400009144]
PGSC0003DMG400009484	0	11	0	1	0.00942253	0	10	4	62667701	62673256	Periplasmic beta-glucosidase [Source:PGSC_GENE;Acc:PGSC0003DMG400009484]
PGSC0003DMG400009671	0	11	0	1	0.00942253	0	10	6	5240906	5245357	Plant-specific domain TIGR01615 family protein [Source:PGSC_GENE;Acc:PGSC0003DMG400009671]
PGSC0003DMG400009988	0	11	0	1	0.00942253	0	10	4	71702024	71706303	Bromodomain-containing protein [Source:PGSC_GENE;Acc:PGSC0003DMG400009988]
PGSC0003DMG400010528	0	11	0	1	0.00942253	0	10	4	49644819	49654919	Aspartic proteinase Asp1 [Source:PGSC_GENE;Acc:PGSC0003DMG400010528]
PGSC0003DMG400011727	0	11	0	1	0.00942253	0	10	5	10614999	10623108	Auxin-independent growth promoter [Source:PGSC_GENE;Acc:PGSC0003DMG400011727]
PGSC0003DMG400011834	0	11	0	1	0.00942253	0	10	7	257439	263152	Oxidoreductase [Source:PGSC_GENE;Acc:PGSC0003DMG400011834]
PGSC0003DMG400012394	0	11	0	1	0.00942253	0	10	7	52786228	52792021	Serine-rich repeat protein [Source:PGSC_GENE;Acc:PGSC0003DMG400012394]
PGSC0003DMG400012395	0	11	0	1	0.00942253	0	10	7	52792508	52795768	Malate dehydrogenase [Source:PGSC_GENE;Acc:PGSC0003DMG400012395]
PGSC0003DMG400013151	0	11	0	1	0.00942253	0	10	7	34512148	34520159	PCI domain-containing protein [Source:PGSC_GENE;Acc:PGSC0003DMG400013151]
PGSC0003DMG400013154	0	11	0	1	0.00942253	0	10	7	34520614	34524008	WD-40 repeat protein [Source:PGSC_GENE;Acc:PGSC0003DMG400013154]
PGSC0003DMG400014174	0	11	0	1	0.00942253	0	10	3	57736919	57738096	FLORICAULA/LEAFY [Source:PGSC_GENE;Acc:PGSC0003DMG400014174]
PGSC0003DMG400014239	0	11	0	1	0.00942253	0	10	3	57736901	57742890	Glycyl-tRNA synthetase [Source:PGSC_GENE;Acc:PGSC0003DMG400014239]
PGSC0003DMG400014625	0	11	0	1	0.00942253	0	10	6	618248	625991	Structural constituent of ribosome [Source:PGSC_GENE;Acc:PGSC0003DMG400014625]
PGSC0003DMG400014651	0	11	0	1	0.00942253	0	10	6	622769	624475	Retrotransposon protein, unclassified [Source:PGSC_GENE;Acc:PGSC0003DMG400014651]
PGSC0003DMG400014962	0	11	0	1	0.00942253	0	10	5	28233453	28234133	Flavonol 4'-sulfotransferase [Source:PGSC_GENE;Acc:PGSC0003DMG400014962]
PGSC0003DMG400015626	0	11	0	1	0.00942253	0	10	8	21434473	21441528	Conserved gene of unknown function [Source:PGSC_GENE;Acc:PGSC0003DMG400015626]
PGSC0003DMG400016326	0	11	0	1	0.00942253	0	10	6	39646224	39647657	Ring finger protein [Source:PGSC_GENE;Acc:PGSC0003DMG400016326]
PGSC0003DMG400017407	0	11	0	1	0.00942253	0	10	7	43305878	43314764	Ribulose-1,5 bisphosphate carboxylase/oxygenase large subunit N-methyltransferase, chloroplast [Source:PGSC_GENE;Acc:PGSC0003DMG400017407]
PGSC0003DMG400017652	0	11	0	1	0.00942253	0	10	9	44035680	44045117	Membrane protein [Source:PGSC_GENE;Acc:PGSC0003DMG400017652]
PGSC0003DMG400017694	0	11	0	1	0.00942253	0	10	10	28756497	28758184	Conserved gene of unknown function [Source:PGSC_GENE;Acc:PGSC0003DMG400017694]
PGSC0003DMG400018499	0	11	0	1	0.00942253	0	10	8	3935431	3942370	F-box family protein [Source:PGSC_GENE;Acc:PGSC0003DMG400018499]
PGSC0003DMG400018761	0	11	0	1	0.00942253	0	10	3	10325657	10330408	Ammonium transporter 1 member 3 [Source:PGSC_GENE;Acc:PGSC0003DMG400018761]
PGSC0003DMG400018767	0	11	0	1	0.00942253	0	10	3	10328896	10332329	Conserved gene of unknown function [Source:PGSC_GENE;Acc:PGSC0003DMG400018767]
PGSC0003DMG400018823	0	11	0	1	0.00942253	0	10	12	22963729	22968070	Small basic intrinsic protein 1-2 [Source:PGSC_GENE;Acc:PGSC0003DMG400018823]
PGSC0003DMG400019316	0	11	0	1	0.00942253	0	10	9	48063370	48073270	Homocysteine s-methyltransferase [Source:PGSC_GENE;Acc:PGSC0003DMG400019316]
PGSC0003DMG400020238	0	11	0	1	0.00942253	0	10	2	48216430	48220283	Transcriptional factor B3 [Source:PGSC_GENE;Acc:PGSC0003DMG400020238]
PGSC0003DMG400020242	0	11	0	1	0.00942253	0	10	2	48147361	48150472	Receptor serine-threonine protein kinase [Source:PGSC_GENE;Acc:PGSC0003DMG400020242]
PGSC0003DMG400020272	0	11	0	1	0.00942253	0	10	2	48449473	48450683	Gene of unknown function [Source:PGSC_GENE;Acc:PGSC0003DMG400020272]
PGSC0003DMG400020287	0	11	0	1	0.00942253	0	10	9	36102790	36107014	A/G-specific adenine glycosylase muty [Source:PGSC_GENE;Acc:PGSC0003DMG400020287]
PGSC0003DMG400022027	0	11	0	1	0.00942253	0	10	9	45709284	45730781	Myosin XI-2 [Source:PGSC_GENE;Acc:PGSC0003DMG400022027]
PGSC0003DMG400022059	0	11	0	1	0.00942253	0	10	11	33615218	33616782	Cytochrome P450 [Source:PGSC_GENE;Acc:PGSC0003DMG400022059]
PGSC0003DMG400022061	0	11	0	1	0.00942253	0	10	2	17224319	17231041	Bcr-associated protein, bap [Source:PGSC_GENE;Acc:PGSC0003DMG400022061]
PGSC0003DMG400022734	0	11	0	1	0.00942253	0	10	8	53754212	53758588	Cell cycle switch 52A [Source:PGSC_GENE;Acc:PGSC0003DMG400022734]
PGSC0003DMG400022796	0	11	0	1	0.00942253	0	10	1	477018	481530	Aspartate-semialdehyde dehydrogenase [Source:PGSC_GENE;Acc:PGSC0003DMG400022796]
PGSC0003DMG400022890	0	11	0	1	0.00942253	0	10	3	61313405	61316296	(S)-2-hydroxy-acid oxidase [Source:PGSC_GENE;Acc:PGSC0003DMG400022890]
PGSC0003DMG400023021	0	11	0	1	0.00942253	0	10	4	56517543	56518865	Conserved gene of unknown function [Source:PGSC_GENE;Acc:PGSC0003DMG400023021]
PGSC0003DMG400023112	0	11	0	1	0.00942253	0	10	12	41232253	41235660	Kinesin [Source:PGSC_GENE;Acc:PGSC0003DMG400023112]
PGSC0003DMG400023171	0	11	0	1	0.00942253	0	10	8	7438089	7445668	Cysteine synthase [Source:PGSC_GENE;Acc:PGSC0003DMG400023171]
PGSC0003DMG400026314	0	11	0	1	0.00942253	0	10	8	2138494	2142028	DNA binding protein [Source:PGSC_GENE;Acc:PGSC0003DMG400026314]
PGSC0003DMG400027335	0	11	0	1	0.00942253	0	10	11	4206952	4214857	Far upstream element-binding protein [Source:PGSC_GENE;Acc:PGSC0003DMG400027335]
PGSC0003DMG400027390	0	11	0	1	0.00942253	0	10	11	43724604	43729277	Negative cofactor 2 transcriptional co-repressor [Source:PGSC_GENE;Acc:PGSC0003DMG400027390]
PGSC0003DMG400028429	0	11	0	1	0.00942253	0	10	2	31717605	31722879	Leucine-rich repeat transmembrane protein [Source:PGSC_GENE;Acc:PGSC0003DMG400028429]
PGSC0003DMG400028471	0	11	0	1	0.00942253	0	10	2	31723265	31725079	P69F protein [Source:PGSC_GENE;Acc:PGSC0003DMG400028471]
PGSC0003DMG400029169	0	11	0	1	0.00942253	0	10	9	28749830	28755484	Conserved gene of unknown function [Source:PGSC_GENE;Acc:PGSC0003DMG400029169]
PGSC0003DMG400029172	0	11	0	1	0.00942253	0	10	9	28759353	28760079	Hydrolase [Source:PGSC_GENE;Acc:PGSC0003DMG400029172]
PGSC0003DMG400029477	0	11	0	1	0.00942253	0	10	4	2484462	2488044	Protein BCCIP homolog [Source:PGSC_GENE;Acc:PGSC0003DMG400029477]
PGSC0003DMG400029830	0	11	0	1	0.00942253	0	10	10	57993307	57994678	Glucan endo-1,3-beta-D-glucosidase [Source:PGSC_GENE;Acc:PGSC0003DMG400029830]
PGSC0003DMG400029847	0	11	0	1	0.00942253	0	10	10	58006909	58009753	Dihydroneopterin aldolase [Source:PGSC_GENE;Acc:PGSC0003DMG400029847]
PGSC0003DMG400029848	0	11	0	1	0.00942253	0	10	10	58010999	58013140	Dehydration-induced protein ERD15 [Source:PGSC_GENE;Acc:PGSC0003DMG400029848]
PGSC0003DMG400029973	0	11	0	1	0.00942253	0	10	10	35220847	35225011	Phosphoglycerate/bisphosphoglycerate mutase family protein [Source:PGSC_GENE;Acc:PGSC0003DMG400029973]
PGSC0003DMG400030749	0	11	0	1	0.00942253	0	10	7	3030699	3032672	Conserved gene of unknown function [Source:PGSC_GENE;Acc:PGSC0003DMG400030749]
PGSC0003DMG400032199	0	11	0	1	0.00942253	0	10	1	1761454	1764298	Peroxidase [Source:PGSC_GENE;Acc:PGSC0003DMG400032199]
PGSC0003DMG400034427	0	11	0	1	0.00942253	0	10	10	37582086	37582430	Gene of unknown function [Source:PGSC_GENE;Acc:PGSC0003DMG400034427]
PGSC0003DMG400035739	0	11	0	1	0.00942253	0	10	9	39839743	39841090	GDSL-motif lipase/hydrolase family protein [Source:PGSC_GENE;Acc:PGSC0003DMG400035739]
PGSC0003DMG400036266	0	11	0	1	0.00942253	0	10	12	22968935	22971629	Cytochrome P450 monooxygenase [Source:PGSC_GENE;Acc:PGSC0003DMG400036266]
PGSC0003DMG400037169	0	11	0	1	0.00942253	0	10	4	22432547	22432996	Gag-pol protein [Source:PGSC_GENE;Acc:PGSC0003DMG400037169]
PGSC0003DMG400037583	0	11	0	1	0.00942253	0	10	3	61414680	61416983	Subtilase family protein [Source:PGSC_GENE;Acc:PGSC0003DMG400037583]
PGSC0003DMG400037671	0	11	0	1	0.00942253	0	10	7	1852808	1854130	Aspartyl protease family protein [Source:PGSC_GENE;Acc:PGSC0003DMG400037671]
PGSC0003DMG400038056	0	11	0	1	0.00942253	0	10	6	26763944	26764375	Gene of unknown function [Source:PGSC_GENE;Acc:PGSC0003DMG400038056]
PGSC0003DMG400039184	0	11	0	1	0.00942253	0	10	3	25178595	25179853	'chromo' domain containing protein [Source:PGSC_GENE;Acc:PGSC0003DMG400039184]
PGSC0003DMG400040752	0	11	0	1	0.00942253	0	10	10	28361279	28363161	Gag-pol polyprotein [Source:PGSC_GENE;Acc:PGSC0003DMG400040752]
PGSC0003DMG400041956	0	11	0	1	0.00942253	0	10	1	60265275	60265868	Mads box protein [Source:PGSC_GENE;Acc:PGSC0003DMG400041956]
PGSC0003DMG400042524	0	11	0	1	0.00942253	0	10	10	12511392	12511811	Gene of unknown function [Source:PGSC_GENE;Acc:PGSC0003DMG400042524]
PGSC0003DMG400043142	0	11	0	1	0.00942253	0	10	7	13254906	13255256	Transcription factor [Source:PGSC_GENE;Acc:PGSC0003DMG400043142]
PGSC0003DMG400043190	0	11	0	1	0.00942253	0	10	1	54841725	54844233	Gibberellin 20 oxidase [Source:PGSC_GENE;Acc:PGSC0003DMG400043190]
PGSC0003DMG400043907	0	11	0	1	0.00942253	0	10	3	17984305	17984613	Gene of unknown function [Source:PGSC_GENE;Acc:PGSC0003DMG400043907]
PGSC0003DMG400043993	0	11	0	1	0.00942253	0	10	7	54136309	54137370	F-Box protein [Source:PGSC_GENE;Acc:PGSC0003DMG400043993]
PGSC0003DMG400044063	0	11	0	1	0.00942253	0	10	9	9235188	9238437	Conserved gene of unknown function [Source:PGSC_GENE;Acc:PGSC0003DMG400044063]
PGSC0003DMG400044925	0	11	0	1	0.00942253	0	10	5	1242274	1243248	Ubiquitin-protein ligase [Source:PGSC_GENE;Acc:PGSC0003DMG400044925]
PGSC0003DMG400046143	0	11	0	1	0.00942253	0	10	10	10369629	10370132	Gene of unknown function [Source:PGSC_GENE;Acc:PGSC0003DMG400046143]
PGSC0003DMG400046635	0	11	0	1	0.00942253	0	10	5	12394446	12394931	Conserved gene of unknown function [Source:PGSC_GENE;Acc:PGSC0003DMG400046635]
PGSC0003DMG401008875	0	11	0	1	0.00942253	0	10	9	2609470	2618505	ABC transporter family, retinal flippase subfamily [Source:PGSC_GENE;Acc:PGSC0003DMG401008875]
PGSC0003DMG401012433	0	11	0	1	0.00942253	0	10	7	52795852	52801295	Bromodomain-containing protein [Source:PGSC_GENE;Acc:PGSC0003DMG401012433]
PGSC0003DMG401016933	0	11	0	1	0.00942253	0	10	4	49114172	49121650	Disease resistance protein; Calcium-binding EF-hand; AAA ATPase [Source:PGSC_GENE;Acc:PGSC0003DMG401016933]
PGSC0003DMG401019176	0	11	0	1	0.00942253	0	10	10	50053271	50058099	Acyl-CoA dehydrogenase [Source:PGSC_GENE;Acc:PGSC0003DMG401019176]
PGSC0003DMG401020232	0	11	0	1	0.00942253	0	10	2	48453706	48455646	Pentatricopeptide repeat-containing protein [Source:PGSC_GENE;Acc:PGSC0003DMG401020232]
PGSC0003DMG401022901	0	11	0	1	0.00942253	0	10	3	61308261	61313090	(S)-2-hydroxy-acid oxidase [Source:PGSC_GENE;Acc:PGSC0003DMG401022901]
PGSC0003DMG401029578	0	11	0	1	0.00942253	0	10	8	44742084	44743566	STS14 protein [Source:PGSC_GENE;Acc:PGSC0003DMG401029578]
PGSC0003DMG402001235	0	11	0	1	0.00942253	0	10	1	35854593	35859258	BRI1-KD interacting protein 117 [Source:PGSC_GENE;Acc:PGSC0003DMG402001235]
PGSC0003DMG402009997	0	11	0	1	0.00942253	0	10	4	71897227	71902072	Conserved gene of unknown function [Source:PGSC_GENE;Acc:PGSC0003DMG402009997]
PGSC0003DMG402020085	0	11	0	1	0.00942253	0	10	6	58513948	58518525	Protein YIF1A [Source:PGSC_GENE;Acc:PGSC0003DMG402020085]
PGSC0003DMG402020232	0	11	0	1	0.00942253	0	10	2	48451382	48452658	Gene of unknown function [Source:PGSC_GENE;Acc:PGSC0003DMG402020232]
PGSC0003DMG402034099	0	11	0	1	0.00942253	0	10	3	8216840	8223733	OTU domain-containing protein [Source:PGSC_GENE;Acc:PGSC0003DMG402034099]
PGSC0003DMG403022797	0	11	0	1	0.00942253	0	10	1	489323	493110	Aspartate semialdehyde dehydrogenase [Source:PGSC_GENE;Acc:PGSC0003DMG403022797]
PGSC0003DMG400010995	0	10	1	0	0.00296137	-1	10	10	54547231	54548606	Cytochrome P450 hydroxylase [Source:PGSC_GENE;Acc:PGSC0003DMG400010995]
PGSC0003DMG400016031	0	10	1	0	0.00296137	-1	10	4	7743341	7744028	Glutaredoxin [Source:PGSC_GENE;Acc:PGSC0003DMG400016031]
PGSC0003DMG400028644	0	10	1	0	0.00296137	-1	10	12	49815422	49817475	Lactoylglutathione lyase family protein [Source:PGSC_GENE;Acc:PGSC0003DMG400028644]
PGSC0003DMG400044972	0	10	1	0	0.00296137	-1	10	10	12908809	12917046	Conserved gene of unknown function [Source:PGSC_GENE;Acc:PGSC0003DMG400044972]
PGSC0003DMG400045386	0	10	1	0	0.00296137	-1	10	4	61919888	61920358	Phosphofructokinase [Source:PGSC_GENE;Acc:PGSC0003DMG400045386]
PGSC0003DMG400003507	0	10	2	0	0.00228833	-2	10	2	40462161	40470409	TVLP1 [Source:PGSC_GENE;Acc:PGSC0003DMG400003507]
PGSC0003DMG400016030	0	10	2	0	0.00228833	-2	10	4	7745284	7746056	Glutaredoxin [Source:PGSC_GENE;Acc:PGSC0003DMG400016030]
PGSC0003DMG400033141	0	10	2	0	0.00228833	-2	10	6	47638447	47643721	Pentatricopeptide repeat-containing protein, mitochondrial [Source:PGSC_GENE;Acc:PGSC0003DMG400033141]
PGSC0003DMG400034609	0	10	2	0	0.00228833	-2	10	10	46251036	46251587	Aquaporin, MIP family, PIP subfamily [Source:PGSC_GENE;Acc:PGSC0003DMG400034609]
PGSC0003DMG400036271	0	10	2	0	0.00228833	-2	10	5	884186	885175	Flavonol 4'-sulfotransferase [Source:PGSC_GENE;Acc:PGSC0003DMG400036271]
PGSC0003DMG400038656	0	10	2	0	0.00228833	-2	10	10	56659192	56661120	FK506-binding protein 4 [Source:PGSC_GENE;Acc:PGSC0003DMG400038656]
PGSC0003DMG401003479	3	10	5	0	0.00442981	-2	10	1	2390622	2391342	Gene of unknown function [Source:PGSC_GENE;Acc:PGSC0003DMG401003479]
PGSC0003DMG400036345	1	10	3	0	0.00485811	-2	10	4	22800196	22801891	Gene of unknown function [Source:PGSC_GENE;Acc:PGSC0003DMG400036345]
PGSC0003DMG400017666	0	11	2	1	0.00719539	-2	10	9	43630906	43638982	Disease resistance protein I2C-5 [Source:PGSC_GENE;Acc:PGSC0003DMG400017666]
PGSC0003DMG400035501	0	11	2	1	0.00719539	-2	10	10	16298995	16299315	Agamous-like MADS-box protein AGL62 [Source:PGSC_GENE;Acc:PGSC0003DMG400035501]
PGSC0003DMG400036463	0	11	2	1	0.00719539	-2	10	10	38372309	38372692	Gene of unknown function [Source:PGSC_GENE;Acc:PGSC0003DMG400036463]
PGSC0003DMG402007635	0	11	2	1	0.00719539	-2	10	8	37830122	37836478	Ribonuclease z, chloroplast [Source:PGSC_GENE;Acc:PGSC0003DMG402007635]
PGSC0003DMG402028300	0	11	2	1	0.00719539	-2	10	5	898300	900241	Catalytic/ hydrolase [Source:PGSC_GENE;Acc:PGSC0003DMG402028300]
PGSC0003DMG400039834	0	10	3	0	0.00121147	-3	10	8	28202433	28202837	Integrase core domain containing protein [Source:PGSC_GENE;Acc:PGSC0003DMG400039834]
PGSC0003DMG400006726	0	11	3	1	0.00487035	-3	10	6	11160007	11169644	Storage protein [Source:PGSC_GENE;Acc:PGSC0003DMG400006726]
PGSC0003DMG400024995	0	11	3	1	0.00487035	-3	10	10	1577390	1585508	Indole-3-acetic acid-amido synthetase GH3.6 [Source:PGSC_GENE;Acc:PGSC0003DMG400024995]
PGSC0003DMG400039706	0	12	3	2	0.00828449	-3	10	1	42669719	42674819	Gene of unknown function [Source:PGSC_GENE;Acc:PGSC0003DMG400039706]
PGSC0003DMG401021841	4	11	7	1	0.00942253	-3	10	1	45392231	45399306	Replication factor A [Source:PGSC_GENE;Acc:PGSC0003DMG401021841]
PGSC0003DMG400008590	0	10	4	0	0.000367112	-4	10	10	52643236	52648783	Vacuolar protein-sorting-associated protein 37 homolog 1 [Source:PGSC_GENE;Acc:PGSC0003DMG400008590]
PGSC0003DMG400041746	0	10	4	0	0.000367112	-4	10	6	2175827	2177482	Gene of unknown function [Source:PGSC_GENE;Acc:PGSC0003DMG400041746]
PGSC0003DMG402007888	0	11	4	1	0.00190286	-4	10	12	1954111	1959370	Gene of unknown function [Source:PGSC_GENE;Acc:PGSC0003DMG402007888]
PGSC0003DMG400037558	0	13	4	3	0.0051722	-4	10	10	20575575	20579569	Gene of unknown function [Source:PGSC_GENE;Acc:PGSC0003DMG400037558]
PGSC0003DMG400005532	0	14	4	4	0.00790514	-4	10	4	20327311	20330083	Serine-threonine protein kinase, plant-type [Source:PGSC_GENE;Acc:PGSC0003DMG400005532]
PGSC0003DMG400017062	0	10	5	0	0.00028961	-5	10	8	48498366	48504160	Disease resistance protein RGA1 [Source:PGSC_GENE;Acc:PGSC0003DMG400017062]
PGSC0003DMG400040021	0	11	5	1	0.000960609	-5	10	1	9449279	9450070	Glycosyltransferase [Source:PGSC_GENE;Acc:PGSC0003DMG400040021]
PGSC0003DMG400010625	1	12	6	2	0.00234544	-5	10	4	66810369	66814485	1-O-acylglucose:anthocyanin-O-acyltransferase [Source:PGSC_GENE;Acc:PGSC0003DMG400010625]
PGSC0003DMG400017452	1	10	7	0	8.36199e-05	-6	10	5	12383500	12389843	Ubiquitin-protein ligase [Source:PGSC_GENE;Acc:PGSC0003DMG400017452]
PGSC0003DMG400005485	2	9	1	0	0.00511509	1	9	7	11816445	11821410	Receptor-kinase [Source:PGSC_GENE;Acc:PGSC0003DMG400005485]
PGSC0003DMG400005555	1	9	0	0	0.00589826	1	9	1	38291295	38292050	Glutamate-gated kainate-type ion channel receptor subunit GluR5 [Source:PGSC_GENE;Acc:PGSC0003DMG400005555]
PGSC0003DMG400025652	1	9	0	0	0.00589826	1	9	12	16185170	16188867	ATPase [Source:PGSC_GENE;Acc:PGSC0003DMG400025652]
PGSC0003DMG400037697	1	9	0	0	0.00589826	1	9	11	25249211	25250380	AT14A [Source:PGSC_GENE;Acc:PGSC0003DMG400037697]
PGSC0003DMG400040471	1	9	0	0	0.00589826	1	9	10	51072893	51073411	Invertase inhibitor [Source:PGSC_GENE;Acc:PGSC0003DMG400040471]
PGSC0003DMG400000442	0	9	0	0	0.00717091	0	9	11	38720863	38726502	Conserved gene of unknown function [Source:PGSC_GENE;Acc:PGSC0003DMG400000442]
PGSC0003DMG400001318	0	9	0	0	0.00717091	0	9	2	46357991	46359809	Non-cell-autonomous protein pathway1 [Source:PGSC_GENE;Acc:PGSC0003DMG400001318]
PGSC0003DMG400002199	0	9	0	0	0.00717091	0	9	8	36767784	36776175	Thioredoxin family Trp26 [Source:PGSC_GENE;Acc:PGSC0003DMG400002199]
PGSC0003DMG400002234	0	9	0	0	0.00717091	0	9	8	38955161	38955949	Dad1/CCD8 [Source:PGSC_GENE;Acc:PGSC0003DMG400002234]
PGSC0003DMG400002463	0	9	0	0	0.00717091	0	9	6	17900020	17900394	Glutathione s-transferase [Source:PGSC_GENE;Acc:PGSC0003DMG400002463]
PGSC0003DMG400002520	0	9	0	0	0.00717091	0	9	3	60470391	60472686	Zinc finger protein [Source:PGSC_GENE;Acc:PGSC0003DMG400002520]
PGSC0003DMG400004329	0	9	0	0	0.00717091	0	9	10	18706038	18709729	Nitrate transporter [Source:PGSC_GENE;Acc:PGSC0003DMG400004329]
PGSC0003DMG400004533	0	9	0	0	0.00717091	0	9	1	80547778	80553251	Phospholipase d beta [Source:PGSC_GENE;Acc:PGSC0003DMG400004533]
PGSC0003DMG400004704	0	9	0	0	0.00717091	0	9	12	60156991	60163323	Eukaryotic translation initiation factor 2 gamma subunit [Source:PGSC_GENE;Acc:PGSC0003DMG400004704]
PGSC0003DMG400005160	0	9	0	0	0.00717091	0	9	4	69619074	69623031	Sugar transporter [Source:PGSC_GENE;Acc:PGSC0003DMG400005160]
PGSC0003DMG400006184	0	9	0	0	0.00717091	0	9	1	87621468	87623667	Skp1 [Source:PGSC_GENE;Acc:PGSC0003DMG400006184]
PGSC0003DMG400006185	0	9	0	0	0.00717091	0	9	1	87619565	87621021	Skp1 1 [Source:PGSC_GENE;Acc:PGSC0003DMG400006185]
PGSC0003DMG400006836	0	9	0	0	0.00717091	0	9	1	64951565	64954379	Conserved gene of unknown function [Source:PGSC_GENE;Acc:PGSC0003DMG400006836]
PGSC0003DMG400007073	0	9	0	0	0.00717091	0	9	7	52583927	52585110	Epidermis-specific secreted glycoprotein EP1 [Source:PGSC_GENE;Acc:PGSC0003DMG400007073]
PGSC0003DMG400007157	0	9	0	0	0.00717091	0	9	6	55302754	55306281	Conserved gene of unknown function [Source:PGSC_GENE;Acc:PGSC0003DMG400007157]
PGSC0003DMG400007297	0	9	0	0	0.00717091	0	9	6	310794	315419	Protein phosphatase-2C [Source:PGSC_GENE;Acc:PGSC0003DMG400007297]
PGSC0003DMG400007309	0	9	0	0	0.00717091	0	9	2	37479653	37486513	3beta-hydroxysteroid-dehydrogenase/decarboxylase isoform 2 [Source:PGSC_GENE;Acc:PGSC0003DMG400007309]
PGSC0003DMG400007478	0	9	0	0	0.00717091	0	9	10	32247665	32255734	DNA repair protein rad9 [Source:PGSC_GENE;Acc:PGSC0003DMG400007478]
PGSC0003DMG400007481	0	9	0	0	0.00717091	0	9	10	32082537	32083229	Calcium ion binding protein [Source:PGSC_GENE;Acc:PGSC0003DMG400007481]
PGSC0003DMG400007703	0	9	0	0	0.00717091	0	9	1	29575053	29575578	Hypothetical pollen protein [Source:PGSC_GENE;Acc:PGSC0003DMG400007703]
PGSC0003DMG400008485	0	9	0	0	0.00717091	0	9	9	109841	110859	Major latex [Source:PGSC_GENE;Acc:PGSC0003DMG400008485]
PGSC0003DMG400010509	0	9	0	0	0.00717091	0	9	10	36431397	36435222	Axi 1 protein [Source:PGSC_GENE;Acc:PGSC0003DMG400010509]
PGSC0003DMG400012014	0	9	0	0	0.00717091	0	9	2	20711656	20712986	GATA domain class transcription factor [Source:PGSC_GENE;Acc:PGSC0003DMG400012014]
PGSC0003DMG400012764	0	9	0	0	0.00717091	0	9	1	61092520	61099543	Mo25 family protein [Source:PGSC_GENE;Acc:PGSC0003DMG400012764]
PGSC0003DMG400013779	0	9	0	0	0.00717091	0	9	7	13009646	13015364	NADPH-cytochrome P450 oxidoreductase [Source:PGSC_GENE;Acc:PGSC0003DMG400013779]
PGSC0003DMG400013874	0	9	0	0	0.00717091	0	9	10	21857203	21858282	Jasmonate O-methyltransferase [Source:PGSC_GENE;Acc:PGSC0003DMG400013874]
PGSC0003DMG400014028	0	9	0	0	0.00717091	0	9	3	61495226	61495798	Serine rich protein [Source:PGSC_GENE;Acc:PGSC0003DMG400014028]
PGSC0003DMG400014989	0	9	0	0	0.00717091	0	9	1	44190310	44195723	Importin alpha 2 [Source:PGSC_GENE;Acc:PGSC0003DMG400014989]
PGSC0003DMG400014990	0	9	0	0	0.00717091	0	9	1	44258740	44259405	Zinc finger protein 6 [Source:PGSC_GENE;Acc:PGSC0003DMG400014990]
PGSC0003DMG400015078	0	9	0	0	0.00717091	0	9	9	49114369	49115354	Prenylated Rab acceptor protein [Source:PGSC_GENE;Acc:PGSC0003DMG400015078]
PGSC0003DMG400015127	0	9	0	0	0.00717091	0	9	9	35012735	35022891	Bis(5'-adenosyl)-triphosphatase [Source:PGSC_GENE;Acc:PGSC0003DMG400015127]
PGSC0003DMG400016157	0	9	0	0	0.00717091	0	9	11	2736653	2745114	NOL1/NOP2/sun family protein [Source:PGSC_GENE;Acc:PGSC0003DMG400016157]
PGSC0003DMG400016816	0	9	0	0	0.00717091	0	9	1	10514802	10517403	Exopolygalacturonase clone GBGE184 [Source:PGSC_GENE;Acc:PGSC0003DMG400016816]
PGSC0003DMG400018995	0	9	0	0	0.00717091	0	9	1	76609614	76615883	Conserved gene of unknown function [Source:PGSC_GENE;Acc:PGSC0003DMG400018995]
PGSC0003DMG400019258	0	9	0	0	0.00717091	0	9	7	54319677	54322608	Translational initiation factor eIF1 [Source:PGSC_GENE;Acc:PGSC0003DMG400019258]
PGSC0003DMG400020286	0	9	0	0	0.00717091	0	9	9	36181654	36187569	MLO 1 [Source:PGSC_GENE;Acc:PGSC0003DMG400020286]
PGSC0003DMG400020807	0	9	0	0	0.00717091	0	9	9	32234494	32236890	Transcription factor [Source:PGSC_GENE;Acc:PGSC0003DMG400020807]
PGSC0003DMG400021969	0	9	0	0	0.00717091	0	9	4	61909635	61910149	DNA binding protein [Source:PGSC_GENE;Acc:PGSC0003DMG400021969]
PGSC0003DMG400023041	0	9	0	0	0.00717091	0	9	5	35135583	35137307	Gene of unknown function [Source:PGSC_GENE;Acc:PGSC0003DMG400023041]
PGSC0003DMG400025931	0	9	0	0	0.00717091	0	9	1	85361089	85365806	GTP-binding protein alpha subunit, gna [Source:PGSC_GENE;Acc:PGSC0003DMG400025931]
PGSC0003DMG400026463	0	9	0	0	0.00717091	0	9	12	50722190	50723610	Aquaporin TIP2;3 [Source:PGSC_GENE;Acc:PGSC0003DMG400026463]
PGSC0003DMG400027514	0	9	0	0	0.00717091	0	9	1	74903124	74911002	Oxidoreductase [Source:PGSC_GENE;Acc:PGSC0003DMG400027514]
PGSC0003DMG400027839	0	9	0	0	0.00717091	0	9	1	57016805	57017446	Gene of unknown function [Source:PGSC_GENE;Acc:PGSC0003DMG400027839]
PGSC0003DMG400028222	0	9	0	0	0.00717091	0	9	10	56404784	56410132	KED [Source:PGSC_GENE;Acc:PGSC0003DMG400028222]
PGSC0003DMG400028377	0	9	0	0	0.00717091	0	9	5	432718	436572	14-3-3 protein Lil 1433-3 [Source:PGSC_GENE;Acc:PGSC0003DMG400028377]
PGSC0003DMG400028846	0	9	0	0	0.00717091	0	9	12	53186985	53188411	Avr9/Cf-9 rapidly elicited protein 132 [Source:PGSC_GENE;Acc:PGSC0003DMG400028846]
PGSC0003DMG400033905	0	9	0	0	0.00717091	0	9	10	44261999	44265327	Isoflavone reductase homolog [Source:PGSC_GENE;Acc:PGSC0003DMG400033905]
PGSC0003DMG400036567	0	9	0	0	0.00717091	0	9	9	10820958	10822859	Gene of unknown function [Source:PGSC_GENE;Acc:PGSC0003DMG400036567]
PGSC0003DMG400038280	0	9	0	0	0.00717091	0	9	10	52077747	52078772	NOT family protein [Source:PGSC_GENE;Acc:PGSC0003DMG400038280]
PGSC0003DMG400039299	0	9	0	0	0.00717091	0	9	10	14601481	14603179	Transcription factor bHLH84 [Source:PGSC_GENE;Acc:PGSC0003DMG400039299]
PGSC0003DMG400041107	0	9	0	0	0.00717091	0	9	2	20374343	20375194	Conserved gene of unknown function [Source:PGSC_GENE;Acc:PGSC0003DMG400041107]
PGSC0003DMG400041496	0	9	0	0	0.00717091	0	9	1	80508032	80508370	Conserved gene of unknown function [Source:PGSC_GENE;Acc:PGSC0003DMG400041496]
PGSC0003DMG400041528	0	9	0	0	0.00717091	0	9	7	13428500	13430171	Gene of unknown function [Source:PGSC_GENE;Acc:PGSC0003DMG400041528]
PGSC0003DMG400041969	0	9	0	0	0.00717091	0	9	10	14126889	14127451	Polyprotein protein [Source:PGSC_GENE;Acc:PGSC0003DMG400041969]
PGSC0003DMG400041983	0	9	0	0	0.00717091	0	9	10	2642069	2643292	Glutathione S-transferase [Source:PGSC_GENE;Acc:PGSC0003DMG400041983]
PGSC0003DMG400042123	0	9	0	0	0.00717091	0	9	11	2988151	2990891	Conserved gene of unknown function [Source:PGSC_GENE;Acc:PGSC0003DMG400042123]
PGSC0003DMG400042338	0	9	0	0	0.00717091	0	9	6	8001107	8001526	Gene of unknown function [Source:PGSC_GENE;Acc:PGSC0003DMG400042338]
PGSC0003DMG400042965	0	9	0	0	0.00717091	0	9	7	35694538	35698258	Density-regulated protein [Source:PGSC_GENE;Acc:PGSC0003DMG400042965]
PGSC0003DMG400044380	0	9	0	0	0.00717091	0	9	12	22364980	22366864	Histidine-rich glycoprotein [Source:PGSC_GENE;Acc:PGSC0003DMG400044380]
PGSC0003DMG400044616	0	9	0	0	0.00717091	0	9	10	52082384	52082719	Non-LTR retroelement reverse transcriptase [Source:PGSC_GENE;Acc:PGSC0003DMG400044616]
PGSC0003DMG400046325	0	9	0	0	0.00717091	0	9	10	52286386	52287132	Conserved gene of unknown function [Source:PGSC_GENE;Acc:PGSC0003DMG400046325]
PGSC0003DMG400046991	0	9	0	0	0.00717091	0	9	10	30369593	30372524	Conserved gene of unknown function [Source:PGSC_GENE;Acc:PGSC0003DMG400046991]
PGSC0003DMG401001693	0	9	0	0	0.00717091	0	9	1	68660665	68664195	Rac gtpase [Source:PGSC_GENE;Acc:PGSC0003DMG401001693]
PGSC0003DMG401005932	0	9	0	0	0.00717091	0	9	6	54624429	54625475	Transcription factor [Source:PGSC_GENE;Acc:PGSC0003DMG401005932]
PGSC0003DMG401020138	0	9	0	0	0.00717091	0	9	6	58903342	58906004	Histone H2A variant 1 [Source:PGSC_GENE;Acc:PGSC0003DMG401020138]
PGSC0003DMG401028118	0	9	0	0	0.00717091	0	9	10	56672867	56677185	KDPG and KHG aldolase [Source:PGSC_GENE;Acc:PGSC0003DMG401028118]
PGSC0003DMG401029567	0	9	0	0	0.00717091	0	9	8	45292363	45296624	Conserved gene of unknown function [Source:PGSC_GENE;Acc:PGSC0003DMG401029567]
PGSC0003DMG401031076	0	9	0	0	0.00717091	0	9	11	3914322	3917896	Shugoshin-1 [Source:PGSC_GENE;Acc:PGSC0003DMG401031076]
PGSC0003DMG402029567	0	9	0	0	0.00717091	0	9	8	45296073	45296614	Gene of unknown function [Source:PGSC_GENE;Acc:PGSC0003DMG402029567]
PGSC0003DMG403001316	0	9	0	0	0.00717091	0	9	2	46360328	46362582	Non-cell-autonomous protein pathway2 [Source:PGSC_GENE;Acc:PGSC0003DMG403001316]
PGSC0003DMG403003285	0	9	0	0	0.00717091	0	9	1	74348740	74355839	Histone mRNA exonuclease 1 [Source:PGSC_GENE;Acc:PGSC0003DMG403003285]
PGSC0003DMG401007871	4	9	4	0	0.00833751	0	9	12	1758879	1764111	NBS-LRR protein [Source:PGSC_GENE;Acc:PGSC0003DMG401007871]
PGSC0003DMG400005939	0	9	1	0	0.00939806	-1	9	6	54448367	54457333	Fk506 binding protein [Source:PGSC_GENE;Acc:PGSC0003DMG400005939]
PGSC0003DMG400007131	0	9	1	0	0.00939806	-1	9	6	55296930	55302114	Histone H2B [Source:PGSC_GENE;Acc:PGSC0003DMG400007131]
PGSC0003DMG400009316	0	9	1	0	0.00939806	-1	9	8	48812682	48814231	Cytochrome P450 [Source:PGSC_GENE;Acc:PGSC0003DMG400009316]
PGSC0003DMG400014200	0	9	1	0	0.00939806	-1	9	3	57013395	57015435	Flotillin-1 [Source:PGSC_GENE;Acc:PGSC0003DMG400014200]
PGSC0003DMG400014773	0	9	1	0	0.00939806	-1	9	8	44172812	44173646	Tyramine hydroxycinnamoyl transferase [Source:PGSC_GENE;Acc:PGSC0003DMG400014773]
PGSC0003DMG400020197	0	9	1	0	0.00939806	-1	9	2	48211647	48212977	Histone H2A.Z-specific chaperone CHZ1 [Source:PGSC_GENE;Acc:PGSC0003DMG400020197]
PGSC0003DMG400021694	0	9	1	0	0.00939806	-1	9	3	33263486	33267729	UDP-glucuronosyltransferase [Source:PGSC_GENE;Acc:PGSC0003DMG400021694]
PGSC0003DMG400028221	0	9	1	0	0.00939806	-1	9	10	56414554	56425560	Tropinone reductase I [Source:PGSC_GENE;Acc:PGSC0003DMG400028221]
PGSC0003DMG400043066	0	9	1	0	0.00939806	-1	9	3	21368525	21374824	Gag-pol protein [Source:PGSC_GENE;Acc:PGSC0003DMG400043066]
PGSC0003DMG400044986	0	9	1	0	0.00939806	-1	9	6	36867465	36874768	PugilistDominant [Source:PGSC_GENE;Acc:PGSC0003DMG400044986]
PGSC0003DMG400002152	0	9	2	0	0.00411165	-2	9	6	4534082	4542613	Zinc finger family protein [Source:PGSC_GENE;Acc:PGSC0003DMG400002152]
PGSC0003DMG400021873	0	9	3	0	0.00309598	-3	9	9	59979772	59981589	Conserved gene of unknown function [Source:PGSC_GENE;Acc:PGSC0003DMG400021873]
PGSC0003DMG401018893	0	9	3	0	0.00309598	-3	9	0	1543906	1544725	Strictosidine synthase [Source:PGSC_GENE;Acc:PGSC0003DMG401018893]
PGSC0003DMG402001316	0	9	3	0	0.00309598	-3	9	2	46363047	46365547	Aldose-1-epimerase [Source:PGSC_GENE;Acc:PGSC0003DMG402001316]
PGSC0003DMG400016600	0	10	4	1	0.00345493	-4	9	9	60653047	60657750	Tospovirus resistance protein E [Source:PGSC_GENE;Acc:PGSC0003DMG400016600]
PGSC0003DMG400031525	0	10	4	1	0.00345493	-4	9	9	60141947	60143963	Plus agglutinin [Source:PGSC_GENE;Acc:PGSC0003DMG400031525]
PGSC0003DMG400016982	0	11	4	2	0.00727697	-4	9	11	1402463	1403820	Bacterial spot disease resistance protein 4 [Source:PGSC_GENE;Acc:PGSC0003DMG400016982]
PGSC0003DMG400036570	0	11	4	2	0.00727697	-4	9	1	3005120	3009296	Aluminum-activated malate transporter [Source:PGSC_GENE;Acc:PGSC0003DMG400036570]
PGSC0003DMG400035764	0	9	5	0	0.000379349	-5	9	8	28357047	28357358	Gene of unknown function [Source:PGSC_GENE;Acc:PGSC0003DMG400035764]
PGSC0003DMG400041524	1	9	6	0	0.000683236	-5	9	0	20395280	20396528	Gene of unknown function [Source:PGSC_GENE;Acc:PGSC0003DMG400041524]
PGSC0003DMG400014761	0	11	6	2	0.000356914	-6	9	1	17689329	17696100	Cytochrome P450 [Source:PGSC_GENE;Acc:PGSC0003DMG400014761]
PGSC0003DMG400009902	4	10	0	2	0.00284512	4	8	4	71567735	71578952	Ubiquitin-protein ligase [Source:PGSC_GENE;Acc:PGSC0003DMG400009902]
PGSC0003DMG402024222	5	10	2	2	0.00769099	3	8	8	50111433	50119199	BRASSINOSTEROID INSENSITIVE 1-associated receptor kinase 1 [Source:PGSC_GENE;Acc:PGSC0003DMG402024222]
PGSC0003DMG400003259	0	8	2	0	0.00939806	-2	8	1	18029365	18031005	Conserved gene of unknown function [Source:PGSC_GENE;Acc:PGSC0003DMG400003259]
PGSC0003DMG400007019	0	8	2	0	0.00939806	-2	8	5	45542432	45546742	Transketolase 1 [Source:PGSC_GENE;Acc:PGSC0003DMG400007019]
PGSC0003DMG400007310	0	8	2	0	0.00939806	-2	8	2	37487751	37492818	Acyltransferase [Source:PGSC_GENE;Acc:PGSC0003DMG400007310]
PGSC0003DMG400008486	0	8	2	0	0.00939806	-2	8	9	113655	115122	Major latex [Source:PGSC_GENE;Acc:PGSC0003DMG400008486]
PGSC0003DMG400021136	0	8	2	0	0.00939806	-2	8	2	28711736	28714333	Cytochrome P450 [Source:PGSC_GENE;Acc:PGSC0003DMG400021136]
PGSC0003DMG400024260	0	8	2	0	0.00939806	-2	8	9	1235025	1237340	Receptor protein kinase zmpk1 [Source:PGSC_GENE;Acc:PGSC0003DMG400024260]
PGSC0003DMG400037585	0	8	2	0	0.00939806	-2	8	10	24865830	24868799	Gene of unknown function [Source:PGSC_GENE;Acc:PGSC0003DMG400037585]
PGSC0003DMG401016070	0	8	2	0	0.00939806	-2	8	10	11084307	11091060	White-brown-complex ABC transporter family [Source:PGSC_GENE;Acc:PGSC0003DMG401016070]
PGSC0003DMG402025066	0	8	2	0	0.00939806	-2	8	4	61153438	61155662	Short-chain dehydrogenase/reductase [Source:PGSC_GENE;Acc:PGSC0003DMG402025066]
PGSC0003DMG400003819	0	8	3	0	0.00315716	-3	8	9	50682713	50688490	'chromo' domain containing protein [Source:PGSC_GENE;Acc:PGSC0003DMG400003819]
PGSC0003DMG400011702	0	8	3	0	0.00315716	-3	8	1	7277684	7279565	60S acidic ribosomal protein [Source:PGSC_GENE;Acc:PGSC0003DMG400011702]
PGSC0003DMG400036830	0	8	3	0	0.00315716	-3	8	9	55070534	55071079	Restricted tev movement 1 [Source:PGSC_GENE;Acc:PGSC0003DMG400036830]
PGSC0003DMG400015766	1	8	4	0	0.00975293	-3	8	10	18119135	18125850	Phytochrome A [Source:PGSC_GENE;Acc:PGSC0003DMG400015766]
PGSC0003DMG400011429	0	8	4	0	0.00219859	-4	8	10	59013881	59015523	Conserved gene of unknown function [Source:PGSC_GENE;Acc:PGSC0003DMG400011429]
PGSC0003DMG400022113	0	8	4	0	0.00219859	-4	8	0	38536761	38540867	Aspartic proteinase nepenthesin-1 [Source:PGSC_GENE;Acc:PGSC0003DMG400022113]
PGSC0003DMG400025638	0	8	4	0	0.00219859	-4	8	0	7295760	7299999	Choline/ethanolamine kinase [Source:PGSC_GENE;Acc:PGSC0003DMG400025638]
PGSC0003DMG400028017	3	8	7	0	0.00565352	-4	8	0	20370112	20378542	Ulp1 protease family, C-terminal catalytic domain containing protein [Source:PGSC_GENE;Acc:PGSC0003DMG400028017]
PGSC0003DMG400025740	0	9	4	1	0.0065713	-4	8	1	83480326	83489101	Magnesium transporter [Source:PGSC_GENE;Acc:PGSC0003DMG400025740]
PGSC0003DMG400039782	0	9	4	1	0.0065713	-4	8	10	34547710	34548039	Protein RDM1 [Source:PGSC_GENE;Acc:PGSC0003DMG400039782]
PGSC0003DMG400042282	0	10	4	2	0.00769099	-4	8	10	21708888	21711579	Gene of unknown function [Source:PGSC_GENE;Acc:PGSC0003DMG400042282]
PGSC0003DMG400026632	0	12	4	4	0.0088841	-4	8	10	4237801	4239590	Malonyltransferase [Source:PGSC_GENE;Acc:PGSC0003DMG400026632]
PGSC0003DMG400009164	0	9	5	1	0.00183964	-5	8	3	62011645	62017178	Conserved gene of unknown function [Source:PGSC_GENE;Acc:PGSC0003DMG400009164]
PGSC0003DMG400017119	1	9	7	1	0.000452771	-6	8	10	52458048	52462263	Flavonoid glucoyltransferase UGT73E2 [Source:PGSC_GENE;Acc:PGSC0003DMG400017119]
PGSC0003DMG400010267	0	8	7	0	3.67112e-05	-7	8	10	38814916	38818419	Remorin 2 [Source:PGSC_GENE;Acc:PGSC0003DMG400010267]
PGSC0003DMG400034479	0	8	7	0	3.67112e-05	-7	8	6	37363772	37367689	Cytochrome P450 71D7 [Source:PGSC_GENE;Acc:PGSC0003DMG400034479]
PGSC0003DMG400011848	5	7	0	0	0.000919819	5	7	3	14959893	14966994	Gene of unknown function [Source:PGSC_GENE;Acc:PGSC0003DMG400011848]
PGSC0003DMG400011932	4	7	0	0	0.00486423	4	7	3	35115316	35118407	Serine-threonine protein kinase, plant-type [Source:PGSC_GENE;Acc:PGSC0003DMG400011932]
PGSC0003DMG400006207	0	7	3	0	0.00963668	-3	7	10	42864267	42864710	60S ribosomal protein L7A [Source:PGSC_GENE;Acc:PGSC0003DMG400006207]
PGSC0003DMG400024288	0	7	3	0	0.00963668	-3	7	9	50434001	50439425	Ubiquitin-protein ligase [Source:PGSC_GENE;Acc:PGSC0003DMG400024288]
PGSC0003DMG400040105	0	7	3	0	0.00963668	-3	7	9	55066885	55067394	RTM1 protein [Source:PGSC_GENE;Acc:PGSC0003DMG400040105]
PGSC0003DMG400010336	0	7	4	0	0.00486423	-4	7	2	28011053	28012039	Integrase core domain containing protein [Source:PGSC_GENE;Acc:PGSC0003DMG400010336]
PGSC0003DMG400036596	0	7	4	0	0.00486423	-4	7	1	20080942	20081562	Conserved gene of unknown function [Source:PGSC_GENE;Acc:PGSC0003DMG400036596]
PGSC0003DMG401011522	1	7	5	0	0.0074075	-4	7	4	4667521	4670172	HJTR2GH1 protein [Source:PGSC_GENE;Acc:PGSC0003DMG401011522]
PGSC0003DMG400009327	0	7	5	0	0.000919819	-5	7	8	48579351	48580007	Blight resistance protein SH10 [Source:PGSC_GENE;Acc:PGSC0003DMG400009327]
PGSC0003DMG401009306	0	7	5	0	0.000919819	-5	7	8	48576411	48578446	Blight resistance protein SH10 [Source:PGSC_GENE;Acc:PGSC0003DMG401009306]
PGSC0003DMG400046587	0	9	5	2	0.00453179	-5	7	8	32497831	32501590	Gene of unknown function [Source:PGSC_GENE;Acc:PGSC0003DMG400046587]
PGSC0003DMG400015833	2	7	8	0	0.000259018	-6	7	12	40305143	40307404	Gene of unknown function [Source:PGSC_GENE;Acc:PGSC0003DMG400015833]
PGSC0003DMG400042398	7	6	1	0	0.00157042	6	6	10	35197848	35200654	Conserved gene of unknown function [Source:PGSC_GENE;Acc:PGSC0003DMG400042398]
PGSC0003DMG400009422	0	6	4	0	0.00329993	-4	6	2	26978981	26991049	Ubiquitin family protein [Source:PGSC_GENE;Acc:PGSC0003DMG400009422]
PGSC0003DMG400045448	0	6	4	0	0.00329993	-4	6	1	51631698	51632000	Gene of unknown function [Source:PGSC_GENE;Acc:PGSC0003DMG400045448]
PGSC0003DMG400021804	0	6	5	0	0.0014093	-5	6	12	8126483	8130972	Conserved gene of unknown function [Source:PGSC_GENE;Acc:PGSC0003DMG400021804]
PGSC0003DMG400009053	2	7	7	1	0.00157042	-5	6	1	62945593	62952823	RNA binding protein [Source:PGSC_GENE;Acc:PGSC0003DMG400009053]
PGSC0003DMG400023875	2	7	7	1	0.00157042	-5	6	2	20236318	20241240	Oxidoreductase [Source:PGSC_GENE;Acc:PGSC0003DMG400023875]
PGSC0003DMG400043531	0	6	6	0	0.000285531	-6	6	4	3041893	3042337	Gene of unknown function [Source:PGSC_GENE;Acc:PGSC0003DMG400043531]
PGSC0003DMG400044118	0	6	6	0	0.000285531	-6	6	7	15368298	15375625	Gene of unknown function [Source:PGSC_GENE;Acc:PGSC0003DMG400044118]
PGSC0003DMG400039205	7	6	0	1	0.00273906	7	5	11	15834622	15835095	Gag-pol protein [Source:PGSC_GENE;Acc:PGSC0003DMG400039205]
PGSC0003DMG400044005	8	7	1	2	0.00375678	7	5	3	30302931	30305904	Gene of unknown function [Source:PGSC_GENE;Acc:PGSC0003DMG400044005]
PGSC0003DMG400041477	6	5	0	0	0.0032265	6	5	11	15838550	15840372	Gene of unknown function [Source:PGSC_GENE;Acc:PGSC0003DMG400041477]
PGSC0003DMG400011712	0	5	4	0	0.00642853	-4	5	1	7436177	7444950	Ribosomal protein L10a [Source:PGSC_GENE;Acc:PGSC0003DMG400011712]
PGSC0003DMG400018924	0	5	4	0	0.00642853	-4	5	8	45778567	45780333	Polyphenol oxidase [Source:PGSC_GENE;Acc:PGSC0003DMG400018924]
PGSC0003DMG400026901	0	5	4	0	0.00642853	-4	5	6	54061915	54066400	2-methylacyl-CoA dehydrogenase, mitochondrial [Source:UniProtKB/Swiss-Prot;Acc:Q9FS88]
PGSC0003DMG400034736	0	5	4	0	0.00642853	-4	5	10	59008850	59009950	DC1 domain containing protein [Source:PGSC_GENE;Acc:PGSC0003DMG400034736]
PGSC0003DMG400044327	0	5	4	0	0.00642853	-4	5	8	28114175	28115394	Conserved gene of unknown function [Source:PGSC_GENE;Acc:PGSC0003DMG400044327]
PGSC0003DMG400028018	3	5	7	0	0.00761145	-4	5	0	20368118	20368561	12-oxophytodienoate reductase 1 [Source:PGSC_GENE;Acc:PGSC0003DMG400028018]
PGSC0003DMG402011260	3	6	7	1	0.00912069	-4	5	10	283409	294992	Conserved gene of unknown function [Source:PGSC_GENE;Acc:PGSC0003DMG402011260]
PGSC0003DMG400034767	1	5	5	0	0.00983451	-4	5	7	25671177	25672260	'chromo' domain containing protein [Source:PGSC_GENE;Acc:PGSC0003DMG400034767]
PGSC0003DMG400040499	1	5	5	0	0.00983451	-4	5	6	27745932	27746270	Gene of unknown function [Source:PGSC_GENE;Acc:PGSC0003DMG400040499]
PGSC0003DMG400047140	1	5	5	0	0.00983451	-4	5	6	30352715	30353270	Conserved gene of unknown function [Source:PGSC_GENE;Acc:PGSC0003DMG400047140]
PGSC0003DMG402011522	1	5	5	0	0.00983451	-4	5	4	4668607	4670109	EDNR2GH4 protein [Source:PGSC_GENE;Acc:PGSC0003DMG402011522]
PGSC0003DMG400000155	0	5	5	0	0.00178865	-5	5	1	71900075	71903042	LIM domain protein PLIM-2 [Source:PGSC_GENE;Acc:PGSC0003DMG400000155]
PGSC0003DMG400016985	0	7	5	2	0.00375678	-5	5	11	1411867	1412607	ELI3 [Source:PGSC_GENE;Acc:PGSC0003DMG400016985]
PGSC0003DMG400024814	0	7	5	2	0.00375678	-5	5	4	58170820	58175732	Exostosin family protein [Source:PGSC_GENE;Acc:PGSC0003DMG400024814]
PGSC0003DMG400002029	1	5	6	0	0.00453179	-5	5	9	7124220	7124925	Cytoplasmic small heat shock protein class I [Source:PGSC_GENE;Acc:PGSC0003DMG400002029]
PGSC0003DMG400015720	1	5	6	0	0.00453179	-5	5	8	46332371	46334717	Gene of unknown function [Source:PGSC_GENE;Acc:PGSC0003DMG400015720]
PGSC0003DMG400026559	0	6	5	1	0.00453179	-5	5	2	24884399	24891114	Conserved gene of unknown function [Source:PGSC_GENE;Acc:PGSC0003DMG400026559]
PGSC0003DMG400038420	0	5	6	0	0.000440534	-6	5	7	32042065	32044731	Flavin-containing monooxygenase family protein [Source:PGSC_GENE;Acc:PGSC0003DMG400038420]
PGSC0003DMG400038737	0	5	6	0	0.000440534	-6	5	8	27941463	27944039	Gene of unknown function [Source:PGSC_GENE;Acc:PGSC0003DMG400038737]
PGSC0003DMG400009893	1	5	7	0	0.000452771	-6	5	4	71419612	71421804	RNA helicase [Source:PGSC_GENE;Acc:PGSC0003DMG400009893]
PGSC0003DMG400045032	10	4	0	0	1.83556e-05	10	4	5	42149125	42151623	Gene of unknown function [Source:PGSC_GENE;Acc:PGSC0003DMG400045032]
PGSC0003DMG400017187	8	4	0	0	0.000726065	8	4	9	55881262	55884388	Conserved gene of unknown function [Source:PGSC_GENE;Acc:PGSC0003DMG400017187]
PGSC0003DMG400000444	11	4	3	0	0.00253103	8	4	11	38747621	38755593	Heat shock cognate 70 kDa protein [Source:PGSC_GENE;Acc:PGSC0003DMG400000444]
PGSC0003DMG400010900	0	4	4	0	0.00838442	-4	4	5	35184428	35191140	Cytosolic acetoacetyl-coenzyme A thiolase [Source:PGSC_GENE;Acc:PGSC0003DMG400010900]
PGSC0003DMG400035407	0	4	4	0	0.00838442	-4	4	1	19465903	19466637	Gene of unknown function [Source:PGSC_GENE;Acc:PGSC0003DMG400035407]
PGSC0003DMG402028834	0	4	4	0	0.00838442	-4	4	12	6127069	6135742	Gene of unknown function [Source:PGSC_GENE;Acc:PGSC0003DMG402028834]
PGSC0003DMG400039060	0	6	5	2	0.00183964	-5	4	10	21601560	21604973	Gene of unknown function [Source:PGSC_GENE;Acc:PGSC0003DMG400039060]
PGSC0003DMG400005433	0	4	5	0	0.00253103	-5	4	1	19467868	19476664	Fkbp-rapamycin associated protein [Source:PGSC_GENE;Acc:PGSC0003DMG400005433]
PGSC0003DMG400013399	0	4	5	0	0.00253103	-5	4	3	551505	557031	Conserved gene of unknown function [Source:PGSC_GENE;Acc:PGSC0003DMG400013399]
PGSC0003DMG400018916	0	4	5	0	0.00253103	-5	4	8	45873235	45875234	Polyphenol oxidase [Source:PGSC_GENE;Acc:PGSC0003DMG400018916]
PGSC0003DMG400034407	0	4	5	0	0.00253103	-5	4	7	8966160	8967113	Gene of unknown function [Source:PGSC_GENE;Acc:PGSC0003DMG400034407]
PGSC0003DMG400016629	1	4	6	0	0.00284512	-5	4	9	60581413	60583666	Gene of unknown function [Source:PGSC_GENE;Acc:PGSC0003DMG400016629]
PGSC0003DMG400021690	1	4	6	0	0.00284512	-5	4	3	33262542	33263153	UDP-glucosyltransferase family 1 protein [Source:PGSC_GENE;Acc:PGSC0003DMG400021690]
PGSC0003DMG400047218	1	5	7	1	0.00024882	-6	4	3	8758814	8764345	Gene of unknown function [Source:PGSC_GENE;Acc:PGSC0003DMG400047218]
PGSC0003DMG400027971	0	4	6	0	0.000356914	-6	4	4	63254015	63257147	Receptor protein kinase [Source:PGSC_GENE;Acc:PGSC0003DMG400027971]
PGSC0003DMG400041026	0	4	6	0	0.000356914	-6	4	6	27525894	27535451	Gene of unknown function [Source:PGSC_GENE;Acc:PGSC0003DMG400041026]
PGSC0003DMG400029060	8	3	0	0	0.00154187	8	3	1	37775328	37775648	Conserved gene of unknown function [Source:PGSC_GENE;Acc:PGSC0003DMG400029060]
PGSC0003DMG400009634	0	5	4	2	0.00769099	-4	3	0	20981682	20983291	Bacterial spot disease resistance protein 4 [Source:PGSC_GENE;Acc:PGSC0003DMG400009634]
PGSC0003DMG400045713	0	5	4	2	0.00769099	-4	3	9	26490311	26498834	Gene of unknown function [Source:PGSC_GENE;Acc:PGSC0003DMG400045713]
PGSC0003DMG400002371	0	3	4	0	0.0088841	-4	3	9	44581009	44581497	Conserved gene of unknown function [Source:PGSC_GENE;Acc:PGSC0003DMG400002371]
PGSC0003DMG400002401	0	3	4	0	0.0088841	-4	3	7	8976906	8978363	Cytochrome P450-dependent fatty acid hydroxylase [Source:PGSC_GENE;Acc:PGSC0003DMG400002401]
PGSC0003DMG400006264	0	3	4	0	0.0088841	-4	3	9	9997431	9999427	Conserved gene of unknown function [Source:PGSC_GENE;Acc:PGSC0003DMG400006264]
PGSC0003DMG400008433	0	3	4	0	0.0088841	-4	3	7	25728658	25729888	Gene of unknown function [Source:PGSC_GENE;Acc:PGSC0003DMG400008433]
PGSC0003DMG400016496	0	3	4	0	0.0088841	-4	3	6	49106409	49108201	Profilin-1 [Source:PGSC_GENE;Acc:PGSC0003DMG400016496]
PGSC0003DMG400018020	0	3	4	0	0.0088841	-4	3	10	12825308	12828214	Gene of unknown function [Source:PGSC_GENE;Acc:PGSC0003DMG400018020]
PGSC0003DMG400018439	0	3	4	0	0.0088841	-4	3	5	4764169	4766317	Transcription factor [Source:PGSC_GENE;Acc:PGSC0003DMG400018439]
PGSC0003DMG402009727	0	3	4	0	0.0088841	-4	3	1	845772	849291	Calcium ion binding protein [Source:PGSC_GENE;Acc:PGSC0003DMG402009727]
PGSC0003DMG400008584	0	3	5	0	0.0018172	-5	3	9	46346331	46348439	Conserved gene of unknown function [Source:PGSC_GENE;Acc:PGSC0003DMG400008584]
PGSC0003DMG400009633	0	3	5	0	0.0018172	-5	3	0	20924780	20930509	N protein [Source:PGSC_GENE;Acc:PGSC0003DMG400009633]
PGSC0003DMG400023166	0	3	5	0	0.0018172	-5	3	2	18812658	18815135	Gene of unknown function [Source:PGSC_GENE;Acc:PGSC0003DMG400023166]
PGSC0003DMG400023966	0	3	5	0	0.0018172	-5	3	11	5532646	5536967	Multiple myeloma tumor-associated protein [Source:PGSC_GENE;Acc:PGSC0003DMG400023966]
PGSC0003DMG400024208	0	3	5	0	0.0018172	-5	3	7	7105282	7112685	Neighbor of COX4 [Source:PGSC_GENE;Acc:PGSC0003DMG400024208]
PGSC0003DMG400007733	2	3	7	0	0.00215372	-5	3	10	39183295	39191569	HD domain class transcription factor [Source:PGSC_GENE;Acc:PGSC0003DMG400007733]
PGSC0003DMG400037626	2	3	7	0	0.00215372	-5	3	8	12888327	12888695	Gene of unknown function [Source:PGSC_GENE;Acc:PGSC0003DMG400037626]
PGSC0003DMG400011079	0	5	5	2	0.00217616	-5	3	10	54239905	54241481	ER glycerol-phosphate acyltransferase [Source:PGSC_GENE;Acc:PGSC0003DMG400011079]
PGSC0003DMG400011517	1	3	6	0	0.00271663	-5	3	4	4715071	4717942	HJTR2GH1 protein [Source:PGSC_GENE;Acc:PGSC0003DMG400011517]
PGSC0003DMG400014009	1	3	6	0	0.00271663	-5	3	12	51993193	51995560	Cytochrome P450 [Source:PGSC_GENE;Acc:PGSC0003DMG400014009]
PGSC0003DMG400028820	1	3	6	0	0.00271663	-5	3	12	6119220	6124156	Heterogeneous nuclear ribonucleoprotein A1 [Source:PGSC_GENE;Acc:PGSC0003DMG400028820]
PGSC0003DMG400033931	1	3	6	0	0.00271663	-5	3	1	9294518	9295049	Gene of unknown function [Source:PGSC_GENE;Acc:PGSC0003DMG400033931]
PGSC0003DMG401007888	1	3	6	0	0.00271663	-5	3	12	1962873	1964828	Conserved gene of unknown function [Source:PGSC_GENE;Acc:PGSC0003DMG401007888]
PGSC0003DMG400030069	1	4	6	1	0.00453179	-5	3	8	45961141	45967177	Gene of unknown function [Source:PGSC_GENE;Acc:PGSC0003DMG400030069]
PGSC0003DMG400036599	0	3	6	0	0.00028961	-6	3	7	18178700	18179491	Gene of unknown function [Source:PGSC_GENE;Acc:PGSC0003DMG400036599]
PGSC0003DMG400042174	0	3	6	0	0.00028961	-6	3	7	32038210	32040695	Conserved gene of unknown function [Source:PGSC_GENE;Acc:PGSC0003DMG400042174]
PGSC0003DMG400020053	0	4	6	1	0.000305926	-6	3	6	59030077	59036300	Copalyl diphosphate synthase [Source:PGSC_GENE;Acc:PGSC0003DMG400020053]
PGSC0003DMG400007596	11	2	0	0	9.17779e-05	11	2	2	13343468	13348112	Sphingolipid fatty acid alpha hydroxylase [Source:PGSC_GENE;Acc:PGSC0003DMG400007596]
PGSC0003DMG400005569	9	3	0	1	0.00280229	9	2	5	45713	46189	Retroelement [Source:PGSC_GENE;Acc:PGSC0003DMG400005569]
PGSC0003DMG400027455	13	2	4	0	0.00790514	9	2	7	2169121	2170970	Ribonuclease t2 [Source:PGSC_GENE;Acc:PGSC0003DMG400027455]
PGSC0003DMG400017014	8	6	0	4	0.00975293	8	2	5	23304195	23306953	Malic enzyme [Source:PGSC_GENE;Acc:PGSC0003DMG400017014]
PGSC0003DMG400022445	3	2	7	0	0.00632656	-4	2	2	35237568	35239493	Gene of unknown function [Source:PGSC_GENE;Acc:PGSC0003DMG400022445]
PGSC0003DMG400028638	3	2	7	0	0.00632656	-4	2	12	50083239	50084024	Mads box protein [Source:PGSC_GENE;Acc:PGSC0003DMG400028638]
PGSC0003DMG400012086	0	4	4	2	0.00727697	-4	2	10	15346832	15347602	Transcription factor [Source:PGSC_GENE;Acc:PGSC0003DMG400012086]
PGSC0003DMG400017318	0	4	4	2	0.00727697	-4	2	7	50522048	50523761	Receptor-like kinase [Source:PGSC_GENE;Acc:PGSC0003DMG400017318]
PGSC0003DMG400034459	0	4	4	2	0.00727697	-4	2	10	21568057	21568467	Gene of unknown function [Source:PGSC_GENE;Acc:PGSC0003DMG400034459]
PGSC0003DMG400038778	0	4	4	2	0.00727697	-4	2	9	23895364	23901822	Gene of unknown function [Source:PGSC_GENE;Acc:PGSC0003DMG400038778]
PGSC0003DMG400004073	0	2	4	0	0.00790514	-4	2	6	51021102	51025800	Universal stress protein family protein [Source:PGSC_GENE;Acc:PGSC0003DMG400004073]
PGSC0003DMG400006346	0	2	4	0	0.00790514	-4	2	4	7551560	7554235	Gene of unknown function [Source:PGSC_GENE;Acc:PGSC0003DMG400006346]
PGSC0003DMG400009454	0	2	4	0	0.00790514	-4	2	11	35609799	35615827	Minor histocompatibility antigen H13 [Source:PGSC_GENE;Acc:PGSC0003DMG400009454]
PGSC0003DMG400011073	0	2	4	0	0.00790514	-4	2	10	54280868	54282515	Avr9/Cf-9 rapidly elicited protein 137 [Source:PGSC_GENE;Acc:PGSC0003DMG400011073]
PGSC0003DMG400011713	0	2	4	0	0.00790514	-4	2	1	7409325	7412416	Conserved gene of unknown function [Source:PGSC_GENE;Acc:PGSC0003DMG400011713]
PGSC0003DMG400019869	0	2	4	0	0.00790514	-4	2	2	17099672	17100558	Conserved gene of unknown function [Source:PGSC_GENE;Acc:PGSC0003DMG400019869]
PGSC0003DMG400021368	0	2	4	0	0.00790514	-4	2	1	2770307	2770609	Gene of unknown function [Source:PGSC_GENE;Acc:PGSC0003DMG400021368]
PGSC0003DMG400030258	0	2	4	0	0.00790514	-4	2	3	6278271	6281309	Cytochrome-c oxidase [Source:PGSC_GENE;Acc:PGSC0003DMG400030258]
PGSC0003DMG400031314	0	2	4	0	0.00790514	-4	2	6	47019193	47028012	BHLH transcription factor MYC4 [Source:PGSC_GENE;Acc:PGSC0003DMG400031314]
PGSC0003DMG400031421	0	2	4	0	0.00790514	-4	2	8	33930753	33933803	Cytokinin oxidase/dehydrogenase [Source:PGSC_GENE;Acc:PGSC0003DMG400031421]
PGSC0003DMG400036027	0	2	4	0	0.00790514	-4	2	8	8321183	8321781	Gag-pol polyprotein [Source:PGSC_GENE;Acc:PGSC0003DMG400036027]
PGSC0003DMG400043250	0	2	4	0	0.00790514	-4	2	12	1697725	1698063	Gene of unknown function [Source:PGSC_GENE;Acc:PGSC0003DMG400043250]
PGSC0003DMG400045407	0	2	4	0	0.00790514	-4	2	4	53858299	53859174	Gene of unknown function [Source:PGSC_GENE;Acc:PGSC0003DMG400045407]
PGSC0003DMG402017934	0	2	4	0	0.00790514	-4	2	6	409951	415637	Pectinesterase [Source:PGSC_GENE;Acc:PGSC0003DMG402017934]
PGSC0003DMG400025468	1	4	5	2	0.00991609	-4	2	8	37574691	37577255	Integrase core domain containing protein [Source:PGSC_GENE;Acc:PGSC0003DMG400025468]
PGSC0003DMG400029285	1	4	5	2	0.00991609	-4	2	12	57994646	58003575	Anthranilate N-benzoyltransferase protein [Source:PGSC_GENE;Acc:PGSC0003DMG400029285]
PGSC0003DMG400026617	0	2	5	0	0.00166424	-5	2	9	11927731	11933036	Methylketone synthase Ib [Source:PGSC_GENE;Acc:PGSC0003DMG400026617]
PGSC0003DMG400028706	0	2	5	0	0.00166424	-5	2	4	46859859	46861394	Conserved gene of unknown function [Source:PGSC_GENE;Acc:PGSC0003DMG400028706]
PGSC0003DMG400040744	0	2	5	0	0.00166424	-5	2	1	59601691	59608077	Late blight resistance protein [Source:PGSC_GENE;Acc:PGSC0003DMG400040744]
PGSC0003DMG402007028	0	2	5	0	0.00166424	-5	2	5	45299842	45309421	Serine carboxypeptidase [Source:PGSC_GENE;Acc:PGSC0003DMG402007028]
PGSC0003DMG400003355	1	2	6	0	0.00234544	-5	2	5	41957949	41963367	DNA repair helicase rad5,16 [Source:PGSC_GENE;Acc:PGSC0003DMG400003355]
PGSC0003DMG400017061	1	2	6	0	0.00234544	-5	2	8	48520297	48521175	Blight resistance protein SH10 [Source:PGSC_GENE;Acc:PGSC0003DMG400017061]
PGSC0003DMG400027000	1	2	6	0	0.00234544	-5	2	6	54083416	54090490	Hyoscyamine 6-dioxygenase [Source:PGSC_GENE;Acc:PGSC0003DMG400027000]
PGSC0003DMG400033580	1	2	6	0	0.00234544	-5	2	1	82611208	82618520	Magnesium-dependent phosphatase [Source:PGSC_GENE;Acc:PGSC0003DMG400033580]
PGSC0003DMG400029746	0	3	5	1	0.00253103	-5	2	1	81535002	81535705	Actin-101 [Source:PGSC_GENE;Acc:PGSC0003DMG400029746]
PGSC0003DMG400009637	0	3	6	1	0.000197832	-6	2	0	20964563	20968887	Sinapyl alcohol dehydrogenase 2 [Source:PGSC_GENE;Acc:PGSC0003DMG400009637]
PGSC0003DMG400042127	1	2	7	0	0.000303887	-6	2	1	57088362	57091276	Serine-threonine protein kinase, plant-type [Source:PGSC_GENE;Acc:PGSC0003DMG400042127]
PGSC0003DMG400023959	0	2	6	0	0.000460929	-6	2	6	30609707	30612243	Gene of unknown function [Source:PGSC_GENE;Acc:PGSC0003DMG400023959]
PGSC0003DMG400028663	0	2	6	0	0.000460929	-6	2	11	6737028	6739100	Conserved gene of unknown function [Source:PGSC_GENE;Acc:PGSC0003DMG400028663]
PGSC0003DMG400046243	13	1	0	0	1.83556e-05	13	1	11	21815015	21819480	Integrase core domain containing protein [Source:PGSC_GENE;Acc:PGSC0003DMG400046243]
PGSC0003DMG400010955	14	1	2	0	0.000277373	12	1	0	36781053	36781442	Gene of unknown function [Source:PGSC_GENE;Acc:PGSC0003DMG400010955]
PGSC0003DMG400040612	11	1	0	0	0.000673038	11	1	11	21598918	21600684	Conserved gene of unknown function [Source:PGSC_GENE;Acc:PGSC0003DMG400040612]
PGSC0003DMG400044829	14	1	3	0	0.00166424	11	1	2	6499977	6500729	Gene of unknown function [Source:PGSC_GENE;Acc:PGSC0003DMG400044829]
PGSC0003DMG400038626	10	1	0	0	0.00134608	10	1	11	22842171	22850525	Gene of unknown function [Source:PGSC_GENE;Acc:PGSC0003DMG400038626]
PGSC0003DMG400045124	11	1	1	0	0.00589826	10	1	5	28470320	28470817	Gene of unknown function [Source:PGSC_GENE;Acc:PGSC0003DMG400045124]
PGSC0003DMG400002277	12	1	2	0	0.00624294	10	1	8	818558	823200	Disease resistance protein [Source:PGSC_GENE;Acc:PGSC0003DMG400002277]
PGSC0003DMG400030778	12	1	2	0	0.00624294	10	1	6	41081481	41081967	Conserved gene of unknown function [Source:PGSC_GENE;Acc:PGSC0003DMG400030778]
PGSC0003DMG400036234	11	2	1	1	0.00692617	10	1	11	29461097	29461483	SRF-type transcription factor family protein [Source:PGSC_GENE;Acc:PGSC0003DMG400036234]
PGSC0003DMG400045601	14	1	4	0	0.00790514	10	1	1	62673074	62678697	Gag-pol polyprotein [Source:PGSC_GENE;Acc:PGSC0003DMG400045601]
PGSC0003DMG400034694	13	1	3	0	0.00859857	10	1	11	29399977	29400985	Gene of unknown function [Source:PGSC_GENE;Acc:PGSC0003DMG400034694]
PGSC0003DMG400035438	13	1	3	0	0.00859857	10	1	11	29364860	29365171	SRF-type transcription factor family protein [Source:PGSC_GENE;Acc:PGSC0003DMG400035438]
PGSC0003DMG400043439	13	1	3	0	0.00859857	10	1	11	29341615	29351088	SRF-type transcription factor family protein [Source:PGSC_GENE;Acc:PGSC0003DMG400043439]
PGSC0003DMG400040291	9	2	0	1	0.00511509	9	1	7	30375741	30377458	Gene of unknown function [Source:PGSC_GENE;Acc:PGSC0003DMG400040291]
PGSC0003DMG400015950	9	1	0	0	0.00589826	9	1	7	21474482	21479462	Inositol-pentakisphosphate 2-kinase [Source:PGSC_GENE;Acc:PGSC0003DMG400015950]
PGSC0003DMG400031165	9	1	0	0	0.00589826	9	1	1	68989555	68993801	F-box/LRR-repeat protein [Source:PGSC_GENE;Acc:PGSC0003DMG400031165]
PGSC0003DMG400035351	9	1	0	0	0.00589826	9	1	2	16093679	16097232	Conserved gene of unknown function [Source:PGSC_GENE;Acc:PGSC0003DMG400035351]
PGSC0003DMG400037910	9	1	0	0	0.00589826	9	1	0	15629204	15631070	Retrotransposon protein [Source:PGSC_GENE;Acc:PGSC0003DMG400037910]
PGSC0003DMG400042791	9	1	0	0	0.00589826	9	1	11	22430258	22430806	Transposon protein, CACTA, En/Spm sub-class [Source:PGSC_GENE;Acc:PGSC0003DMG400042791]
PGSC0003DMG400030704	5	1	8	0	0.00589826	-3	1	7	2915808	2924365	ATP binding protein [Source:PGSC_GENE;Acc:PGSC0003DMG400030704]
PGSC0003DMG400011085	0	3	4	2	0.00438698	-4	1	10	54161108	54166759	Peptide transporter [Source:PGSC_GENE;Acc:PGSC0003DMG400011085]
PGSC0003DMG400044567	0	3	4	2	0.00438698	-4	1	9	23650987	23653973	Gene of unknown function [Source:PGSC_GENE;Acc:PGSC0003DMG400044567]
PGSC0003DMG400035383	1	2	5	1	0.00457258	-4	1	6	44833258	44833869	UDP-glucose:glucosyltransferase [Source:PGSC_GENE;Acc:PGSC0003DMG400035383]
PGSC0003DMG400000678	0	2	4	1	0.0051722	-4	1	7	44804950	44806430	Metallocarboxypeptidase inhibitor [Source:PGSC_GENE;Acc:PGSC0003DMG400000678]
PGSC0003DMG400004014	0	2	4	1	0.0051722	-4	1	2	43703476	43706703	Nucleoporin 98 [Source:PGSC_GENE;Acc:PGSC0003DMG400004014]
PGSC0003DMG400006036	0	2	4	1	0.0051722	-4	1	11	7960386	7965202	Protein SENSITIVITY TO RED LIGHT REDUCED [Source:PGSC_GENE;Acc:PGSC0003DMG400006036]
PGSC0003DMG400015604	0	2	4	1	0.0051722	-4	1	5	7155706	7158069	Transcription cofactor [Source:PGSC_GENE;Acc:PGSC0003DMG400015604]
PGSC0003DMG400025439	0	2	4	1	0.0051722	-4	1	4	5424875	5429106	Desacetoxyvindoline 4-hydroxylase [Source:PGSC_GENE;Acc:PGSC0003DMG400025439]
PGSC0003DMG400040930	0	2	4	1	0.0051722	-4	1	9	36235596	36237109	Conserved gene of unknown function [Source:PGSC_GENE;Acc:PGSC0003DMG400040930]
PGSC0003DMG400014010	2	1	6	0	0.00624294	-4	1	12	52007506	52009258	Cytochrome P450 [Source:PGSC_GENE;Acc:PGSC0003DMG400014010]
PGSC0003DMG400000783	0	1	4	0	0.00790514	-4	1	4	59097017	59099035	Extensin [Source:PGSC_GENE;Acc:PGSC0003DMG400000783]
PGSC0003DMG400001528	0	1	4	0	0.00790514	-4	1	2	38744461	38745679	Class II chitinase [Source:PGSC_GENE;Acc:PGSC0003DMG400001528]
PGSC0003DMG400001823	0	1	4	0	0.00790514	-4	1	1	67908155	67912635	Ent-kaurenoic acid oxidase [Source:PGSC_GENE;Acc:PGSC0003DMG400001823]
PGSC0003DMG400010484	0	1	4	0	0.00790514	-4	1	1	4650987	4652484	BRASSINOSTEROID INSENSITIVE 1-associated receptor kinase 1 [Source:PGSC_GENE;Acc:PGSC0003DMG400010484]
PGSC0003DMG400014408	0	1	4	0	0.00790514	-4	1	10	978963	980494	Fasciclin-like arabinogalactan protein 10 [Source:PGSC_GENE;Acc:PGSC0003DMG400014408]
PGSC0003DMG400015332	0	1	4	0	0.00790514	-4	1	12	341772	347268	Calmodulin binding protein [Source:PGSC_GENE;Acc:PGSC0003DMG400015332]
PGSC0003DMG400017063	0	1	4	0	0.00790514	-4	1	8	48486378	48486836	Blight resistance protein T118 [Source:PGSC_GENE;Acc:PGSC0003DMG400017063]
PGSC0003DMG400021327	0	1	4	0	0.00790514	-4	1	1	2910936	2912325	U-box protein [Source:PGSC_GENE;Acc:PGSC0003DMG400021327]
PGSC0003DMG400026145	0	1	4	0	0.00790514	-4	1	6	46248608	46249641	Gene of unknown function [Source:PGSC_GENE;Acc:PGSC0003DMG400026145]
PGSC0003DMG400028400	0	1	4	0	0.00790514	-4	1	5	808521	809885	Gene of unknown function [Source:PGSC_GENE;Acc:PGSC0003DMG400028400]
PGSC0003DMG400030454	0	1	4	0	0.00790514	-4	1	6	57477053	57479399	UDP-glucosyltransferase [Source:PGSC_GENE;Acc:PGSC0003DMG400030454]
PGSC0003DMG400037980	0	1	4	0	0.00790514	-4	1	8	46171802	46172227	TGACG-sequence-specific DNA-binding protein TGA-1B [Source:PGSC_GENE;Acc:PGSC0003DMG400037980]
PGSC0003DMG400039102	0	1	4	0	0.00790514	-4	1	1	69182059	69184515	Zinc knuckle family protein [Source:PGSC_GENE;Acc:PGSC0003DMG400039102]
PGSC0003DMG400041405	0	1	4	0	0.00790514	-4	1	10	20592563	20594427	Gene of unknown function [Source:PGSC_GENE;Acc:PGSC0003DMG400041405]
PGSC0003DMG400041592	0	1	4	0	0.00790514	-4	1	4	18117422	18118291	Protein kinase [Source:PGSC_GENE;Acc:PGSC0003DMG400041592]
PGSC0003DMG400044834	0	1	4	0	0.00790514	-4	1	7	31922109	31922927	F-Box protein [Source:PGSC_GENE;Acc:PGSC0003DMG400044834]
PGSC0003DMG400002113	1	1	5	0	0.00859857	-4	1	6	44834076	44834540	UDP-glucose:glucosyltransferase [Source:PGSC_GENE;Acc:PGSC0003DMG400002113]
PGSC0003DMG400004489	1	1	5	0	0.00859857	-4	1	8	27451418	27453381	Gene of unknown function [Source:PGSC_GENE;Acc:PGSC0003DMG400004489]
PGSC0003DMG400004553	1	1	5	0	0.00859857	-4	1	0	39420469	39422312	Kinase [Source:PGSC_GENE;Acc:PGSC0003DMG400004553]
PGSC0003DMG400006115	1	1	5	0	0.00859857	-4	1	9	55073818	55074204	RNase H family protein [Source:PGSC_GENE;Acc:PGSC0003DMG400006115]
PGSC0003DMG400018600	1	1	5	0	0.00859857	-4	1	5	10484819	10485217	Gene of unknown function [Source:PGSC_GENE;Acc:PGSC0003DMG400018600]
PGSC0003DMG400042077	1	1	5	0	0.00859857	-4	1	2	27449297	27449785	NB-ARC domain containing protein [Source:PGSC_GENE;Acc:PGSC0003DMG400042077]
PGSC0003DMG400024441	1	2	6	1	0.000675078	-5	1	7	46310185	46311374	Sesquiterpene synthase [Source:PGSC_GENE;Acc:PGSC0003DMG400024441]
PGSC0003DMG400014645	0	2	5	1	0.000889226	-5	1	6	528436	538187	Arginine/serine-rich splicing factor [Source:PGSC_GENE;Acc:PGSC0003DMG400014645]
PGSC0003DMG400029467	0	2	5	1	0.000889226	-5	1	4	2719630	2722919	Protein CCC1 [Source:PGSC_GENE;Acc:PGSC0003DMG400029467]
PGSC0003DMG400001983	2	1	7	0	0.00104627	-5	1	11	6053514	6056533	Disease resistance protein BS2 [Source:PGSC_GENE;Acc:PGSC0003DMG400001983]
PGSC0003DMG400017120	2	1	7	0	0.00104627	-5	1	10	52457116	52457484	Nut2 [Source:PGSC_GENE;Acc:PGSC0003DMG400017120]
PGSC0003DMG400009002	0	1	5	0	0.00166424	-5	1	1	62307075	62307832	Long cell-linked locus protein [Source:PGSC_GENE;Acc:PGSC0003DMG400009002]
PGSC0003DMG400011189	0	1	5	0	0.00166424	-5	1	7	1001854	1006278	HQT [Source:PGSC_GENE;Acc:PGSC0003DMG400011189]
PGSC0003DMG400022630	0	1	5	0	0.00166424	-5	1	5	6541383	6548391	Conserved gene of unknown function [Source:PGSC_GENE;Acc:PGSC0003DMG400022630]
PGSC0003DMG400022779	0	1	5	0	0.00166424	-5	1	1	444794	452749	Conserved gene of unknown function [Source:PGSC_GENE;Acc:PGSC0003DMG400022779]
PGSC0003DMG400023547	0	1	5	0	0.00166424	-5	1	5	50414337	50415010	ZPT2-14 [Source:PGSC_GENE;Acc:PGSC0003DMG400023547]
PGSC0003DMG400024366	0	1	5	0	0.00166424	-5	1	9	59518316	59519194	Rpi-vnt1 [Source:PGSC_GENE;Acc:PGSC0003DMG400024366]
PGSC0003DMG400027817	0	1	5	0	0.00166424	-5	1	3	917915	925305	Nitrate transporter [Source:PGSC_GENE;Acc:PGSC0003DMG400027817]
PGSC0003DMG400029231	0	1	5	0	0.00166424	-5	1	0	39125683	39126801	Conserved gene of unknown function [Source:PGSC_GENE;Acc:PGSC0003DMG400029231]
PGSC0003DMG400031455	0	1	5	0	0.00166424	-5	1	3	17182186	17186379	Late blight resistance protein [Source:PGSC_GENE;Acc:PGSC0003DMG400031455]
PGSC0003DMG400033370	0	1	5	0	0.00166424	-5	1	0	36438987	36440038	Helicase [Source:PGSC_GENE;Acc:PGSC0003DMG400033370]
PGSC0003DMG400038985	0	1	5	0	0.00166424	-5	1	1	44125576	44128889	Gene of unknown function [Source:PGSC_GENE;Acc:PGSC0003DMG400038985]
PGSC0003DMG400045360	0	1	5	0	0.00166424	-5	1	6	33894346	33898047	Gene of unknown function [Source:PGSC_GENE;Acc:PGSC0003DMG400045360]
PGSC0003DMG400001679	1	1	6	0	0.00174582	-5	1	1	68283865	68288358	Gene of unknown function [Source:PGSC_GENE;Acc:PGSC0003DMG400001679]
PGSC0003DMG400014231	1	1	6	0	0.00174582	-5	1	3	57626691	57628211	Conserved gene of unknown function [Source:PGSC_GENE;Acc:PGSC0003DMG400014231]
PGSC0003DMG400037924	1	1	6	0	0.00174582	-5	1	5	12863664	12864146	Gene of unknown function [Source:PGSC_GENE;Acc:PGSC0003DMG400037924]
PGSC0003DMG400038631	1	1	6	0	0.00174582	-5	1	1	62052694	62053680	'chromo' domain containing protein [Source:PGSC_GENE;Acc:PGSC0003DMG400038631]
PGSC0003DMG402019771	1	1	6	0	0.00174582	-5	1	6	42106567	42107663	Conserved gene of unknown function [Source:PGSC_GENE;Acc:PGSC0003DMG402019771]
PGSC0003DMG400013165	0	2	6	1	0.000104015	-6	1	1	50153110	50154668	Disease resistance protein RPS2 [Source:PGSC_GENE;Acc:PGSC0003DMG400013165]
PGSC0003DMG400040188	0	2	6	1	0.000104015	-6	1	10	59719460	59721251	Gene of unknown function [Source:PGSC_GENE;Acc:PGSC0003DMG400040188]
PGSC0003DMG400013606	0	1	6	0	0.000277373	-6	1	11	34233087	34235407	UDP-glucosyltransferase [Source:PGSC_GENE;Acc:PGSC0003DMG400013606]
PGSC0003DMG400019808	0	1	6	0	0.000277373	-6	1	8	47733547	47735889	Gene of unknown function [Source:PGSC_GENE;Acc:PGSC0003DMG400019808]
PGSC0003DMG400042447	0	1	6	0	0.000277373	-6	1	5	12454882	12456550	Gene of unknown function [Source:PGSC_GENE;Acc:PGSC0003DMG400042447]
PGSC0003DMG400047119	0	1	6	0	0.000277373	-6	1	1	50170106	50170450	NB-ARC domain containing protein [Source:PGSC_GENE;Acc:PGSC0003DMG400047119]
PGSC0003DMG400047334	0	1	6	0	0.000277373	-6	1	2	17405963	17407946	Gene of unknown function [Source:PGSC_GENE;Acc:PGSC0003DMG400047334]
PGSC0003DMG400027970	0	1	7	0	3.26322e-05	-7	1	4	63261775	63262702	Receptor protein kinase [Source:PGSC_GENE;Acc:PGSC0003DMG400027970]
PGSC0003DMG400004950	15	0	0	0	2.03951e-06	15	0	4	66282990	66283439	Gene of unknown function [Source:PGSC_GENE;Acc:PGSC0003DMG400004950]
PGSC0003DMG400037493	14	0	0	0	1.83556e-05	14	0	5	20646967	20650182	Integrase core domain containing protein [Source:PGSC_GENE;Acc:PGSC0003DMG400037493]
PGSC0003DMG400041298	14	0	0	0	1.83556e-05	14	0	2	10679345	10680851	Conserved gene of unknown function [Source:PGSC_GENE;Acc:PGSC0003DMG400041298]
PGSC0003DMG400040111	13	0	0	0	9.17779e-05	13	0	6	22937215	22939922	'chromo' domain containing protein [Source:PGSC_GENE;Acc:PGSC0003DMG400040111]
PGSC0003DMG400047175	13	0	0	0	9.17779e-05	13	0	7	48049050	48050133	MYB domain class transcription factor [Source:PGSC_GENE;Acc:PGSC0003DMG400047175]
PGSC0003DMG400029062	14	0	1	0	0.000246781	13	0	1	37782854	37783839	Gene of unknown function [Source:PGSC_GENE;Acc:PGSC0003DMG400029062]
PGSC0003DMG400035041	14	0	1	0	0.000246781	13	0	2	17897426	17897827	Gag-pol polyprotein [Source:PGSC_GENE;Acc:PGSC0003DMG400035041]
PGSC0003DMG400035835	14	0	1	0	0.000246781	13	0	0	34175501	34178992	ATP binding protein [Source:PGSC_GENE;Acc:PGSC0003DMG400035835]
PGSC0003DMG400036878	14	0	1	0	0.000246781	13	0	2	10479317	10480979	Gene of unknown function [Source:PGSC_GENE;Acc:PGSC0003DMG400036878]
PGSC0003DMG400001056	15	0	2	0	0.000277373	13	0	5	27432112	27434740	TOR (TARGET OF RAPAMYCIN); 1-phosphatidylinositol-3-kinase/ protein binding [Source:PGSC_GENE;Acc:PGSC0003DMG400001056]
PGSC0003DMG400019094	15	0	2	0	0.000277373	13	0	0	38991854	38994924	Disease resistance protein RPS2 [Source:PGSC_GENE;Acc:PGSC0003DMG400019094]
PGSC0003DMG400029136	15	0	2	0	0.000277373	13	0	6	18599869	18600442	Tryptophan synthase beta chain [Source:PGSC_GENE;Acc:PGSC0003DMG400029136]
PGSC0003DMG400040524	15	0	2	0	0.000277373	13	0	5	39047174	39048184	Mads box protein [Source:PGSC_GENE;Acc:PGSC0003DMG400040524]
PGSC0003DMG400044212	15	0	2	0	0.000277373	13	0	0	10932455	10932772	Gene of unknown function [Source:PGSC_GENE;Acc:PGSC0003DMG400044212]
PGSC0003DMG400045252	12	1	0	1	0.0001652	12	0	11	21903035	21903556	Conserved gene of unknown function [Source:PGSC_GENE;Acc:PGSC0003DMG400045252]
PGSC0003DMG400014470	12	0	0	0	0.000336519	12	0	12	49139008	49141127	MtN19 [Source:PGSC_GENE;Acc:PGSC0003DMG400014470]
PGSC0003DMG400044260	12	0	0	0	0.000336519	12	0	1	41707513	41708421	ATP binding protein [Source:PGSC_GENE;Acc:PGSC0003DMG400044260]
PGSC0003DMG400023867	14	1	2	1	0.000522114	12	0	12	60660460	60662301	Hcr2-p3 [Source:PGSC_GENE;Acc:PGSC0003DMG400023867]
PGSC0003DMG400011062	13	0	1	0	0.00104627	12	0	10	54425916	54426647	GK10515 [Source:PGSC_GENE;Acc:PGSC0003DMG400011062]
PGSC0003DMG400013104	13	0	1	0	0.00104627	12	0	2	24202861	24204696	High mobility group protein 2 HMG2 [Source:PGSC_GENE;Acc:PGSC0003DMG400013104]
PGSC0003DMG400035984	13	0	1	0	0.00104627	12	0	7	10132059	10132460	Gene of unknown function [Source:PGSC_GENE;Acc:PGSC0003DMG400035984]
PGSC0003DMG400037727	13	0	1	0	0.00104627	12	0	2	22135779	22136306	Gene of unknown function [Source:PGSC_GENE;Acc:PGSC0003DMG400037727]
PGSC0003DMG400038319	13	0	1	0	0.00104627	12	0	5	37959910	37966410	Gene of unknown function [Source:PGSC_GENE;Acc:PGSC0003DMG400038319]
PGSC0003DMG400040087	13	0	1	0	0.00104627	12	0	5	39171008	39171541	Mads box protein [Source:PGSC_GENE;Acc:PGSC0003DMG400040087]
PGSC0003DMG400040472	13	0	1	0	0.00104627	12	0	5	26893220	26894017	Gene of unknown function [Source:PGSC_GENE;Acc:PGSC0003DMG400040472]
PGSC0003DMG400041991	13	0	1	0	0.00104627	12	0	5	26786061	26787272	Gene of unknown function [Source:PGSC_GENE;Acc:PGSC0003DMG400041991]
PGSC0003DMG400043134	13	0	1	0	0.00104627	12	0	11	12540413	12541462	Conserved gene of unknown function [Source:PGSC_GENE;Acc:PGSC0003DMG400043134]
PGSC0003DMG400045642	13	0	1	0	0.00104627	12	0	10	48139509	48141303	Gene of unknown function [Source:PGSC_GENE;Acc:PGSC0003DMG400045642]
PGSC0003DMG400046677	13	0	1	0	0.00104627	12	0	5	26141786	26143880	Gene of unknown function [Source:PGSC_GENE;Acc:PGSC0003DMG400046677]
PGSC0003DMG400047130	13	0	1	0	0.00104627	12	0	0	24993260	24995532	LINE-type retrotransposon LIb DNA, complete sequence, Insertion at the S14 site [Source:PGSC_GENE;Acc:PGSC0003DMG400047130]
PGSC0003DMG400009476	15	0	3	0	0.00166424	12	0	4	62803371	62805787	Ulp1 protease family, C-terminal catalytic domain containing protein [Source:PGSC_GENE;Acc:PGSC0003DMG400009476]
PGSC0003DMG400017029	15	0	3	0	0.00166424	12	0	0	18914753	18915463	Gene of unknown function [Source:PGSC_GENE;Acc:PGSC0003DMG400017029]
PGSC0003DMG400023868	15	0	3	0	0.00166424	12	0	12	60659827	60660369	Avr9/Cf-9 rapidly elicited protein 275 [Source:PGSC_GENE;Acc:PGSC0003DMG400023868]
PGSC0003DMG400027347	15	0	3	0	0.00166424	12	0	11	4641476	4645423	Pyruvate kinase [Source:PGSC_GENE;Acc:PGSC0003DMG400027347]
PGSC0003DMG400027348	15	0	3	0	0.00166424	12	0	11	4638958	4639582	Early tobacco anther 1 [Source:PGSC_GENE;Acc:PGSC0003DMG400027348]
PGSC0003DMG400031552	15	0	3	0	0.00166424	12	0	0	34939618	34940091	Glycine-rich protein [Source:PGSC_GENE;Acc:PGSC0003DMG400031552]
PGSC0003DMG400034332	15	0	3	0	0.00166424	12	0	5	24420198	24421460	Gene of unknown function [Source:PGSC_GENE;Acc:PGSC0003DMG400034332]
PGSC0003DMG400043559	15	0	3	0	0.00166424	12	0	5	31383685	31384531	Gene of unknown function [Source:PGSC_GENE;Acc:PGSC0003DMG400043559]
PGSC0003DMG400044220	15	0	3	0	0.00166424	12	0	4	54814296	54816130	Gene of unknown function [Source:PGSC_GENE;Acc:PGSC0003DMG400044220]
PGSC0003DMG400044648	15	0	3	0	0.00166424	12	0	8	5735526	5736916	F-box/LRR-repeat protein 23 [Source:PGSC_GENE;Acc:PGSC0003DMG400044648]
PGSC0003DMG400044928	15	0	3	0	0.00166424	12	0	0	10824491	10825009	LINE-type retrotransposon LIb DNA, complete sequence, Insertion at the S14 site [Source:PGSC_GENE;Acc:PGSC0003DMG400044928]
PGSC0003DMG400045218	15	0	3	0	0.00166424	12	0	0	24960846	24961395	Gene of unknown function [Source:PGSC_GENE;Acc:PGSC0003DMG400045218]
PGSC0003DMG400046083	15	0	3	0	0.00166424	12	0	6	16073058	16074089	'chromo' domain containing protein [Source:PGSC_GENE;Acc:PGSC0003DMG400046083]
PGSC0003DMG400046113	15	0	3	0	0.00166424	12	0	4	34551025	34551378	Gene of unknown function [Source:PGSC_GENE;Acc:PGSC0003DMG400046113]
PGSC0003DMG401016557	15	0	3	0	0.00166424	12	0	4	54276910	54278774	F-box family protein [Source:PGSC_GENE;Acc:PGSC0003DMG401016557]
PGSC0003DMG400010867	14	0	2	0	0.00174582	12	0	10	47728085	47730022	Gene of unknown function [Source:PGSC_GENE;Acc:PGSC0003DMG400010867]
PGSC0003DMG400014930	14	0	2	0	0.00174582	12	0	2	15584351	15587407	Gene of unknown function [Source:PGSC_GENE;Acc:PGSC0003DMG400014930]
PGSC0003DMG400036401	14	0	2	0	0.00174582	12	0	0	10640560	10646319	Gene of unknown function [Source:PGSC_GENE;Acc:PGSC0003DMG400036401]
PGSC0003DMG400037468	14	0	2	0	0.00174582	12	0	5	41159551	41159901	Conserved gene of unknown function [Source:PGSC_GENE;Acc:PGSC0003DMG400037468]
PGSC0003DMG400037589	14	0	2	0	0.00174582	12	0	5	29605785	29606192	Gene of unknown function [Source:PGSC_GENE;Acc:PGSC0003DMG400037589]
PGSC0003DMG400040537	14	0	2	0	0.00174582	12	0	1	16990301	16992447	Integrase core domain containing protein [Source:PGSC_GENE;Acc:PGSC0003DMG400040537]
PGSC0003DMG400041113	14	0	2	0	0.00174582	12	0	7	31657993	31658298	Gene of unknown function [Source:PGSC_GENE;Acc:PGSC0003DMG400041113]
PGSC0003DMG400042028	14	0	2	0	0.00174582	12	0	8	48984726	48985076	Conserved gene of unknown function [Source:PGSC_GENE;Acc:PGSC0003DMG400042028]
PGSC0003DMG400046323	14	0	2	0	0.00174582	12	0	0	16020162	16022884	Gene of unknown function [Source:PGSC_GENE;Acc:PGSC0003DMG400046323]
PGSC0003DMG400046689	14	0	2	0	0.00174582	12	0	5	30019865	30020323	Gene of unknown function [Source:PGSC_GENE;Acc:PGSC0003DMG400046689]
PGSC0003DMG403019589	14	0	2	0	0.00174582	12	0	3	4747483	4755248	Conserved gene of unknown function [Source:PGSC_GENE;Acc:PGSC0003DMG403019589]
PGSC0003DMG400004155	11	0	0	0	0.00134608	11	0	6	3413426	3414229	Protein yippee [Source:PGSC_GENE;Acc:PGSC0003DMG400004155]
PGSC0003DMG400016074	11	0	0	0	0.00134608	11	0	7	29394119	29394451	Conserved gene of unknown function [Source:PGSC_GENE;Acc:PGSC0003DMG400016074]
PGSC0003DMG400016122	11	0	0	0	0.00134608	11	0	11	2150447	2152012	Anthocyanidine rhamnosyl-transferase [Source:PGSC_GENE;Acc:PGSC0003DMG400016122]
PGSC0003DMG400023541	11	0	0	0	0.00134608	11	0	5	51555238	51556118	RNase H family protein [Source:PGSC_GENE;Acc:PGSC0003DMG400023541]
PGSC0003DMG400024235	11	0	0	0	0.00134608	11	0	6	27576705	27577126	Gene of unknown function [Source:PGSC_GENE;Acc:PGSC0003DMG400024235]
PGSC0003DMG400032089	11	0	0	0	0.00134608	11	0	0	6449156	6449562	White-brown-complex ABC transporter family [Source:PGSC_GENE;Acc:PGSC0003DMG400032089]
PGSC0003DMG400035651	11	0	0	0	0.00134608	11	0	2	10460810	10469281	Gene of unknown function [Source:PGSC_GENE;Acc:PGSC0003DMG400035651]
PGSC0003DMG400035773	11	0	0	0	0.00134608	11	0	11	24936546	24939079	Conserved gene of unknown function [Source:PGSC_GENE;Acc:PGSC0003DMG400035773]
PGSC0003DMG400037033	11	1	0	1	0.00134608	11	0	11	22390567	22390947	Integrase core domain containing protein [Source:PGSC_GENE;Acc:PGSC0003DMG400037033]
PGSC0003DMG400040161	11	1	0	1	0.00134608	11	0	11	21901328	21901681	Gene of unknown function [Source:PGSC_GENE;Acc:PGSC0003DMG400040161]
PGSC0003DMG400041658	11	0	0	0	0.00134608	11	0	6	27677561	27677975	Gene of unknown function [Source:PGSC_GENE;Acc:PGSC0003DMG400041658]
PGSC0003DMG400042392	11	0	0	0	0.00134608	11	0	7	13892019	13899769	Integrase core domain containing protein [Source:PGSC_GENE;Acc:PGSC0003DMG400042392]
PGSC0003DMG400047302	11	1	0	1	0.00134608	11	0	7	32442747	32444354	Polyprotein protein [Source:PGSC_GENE;Acc:PGSC0003DMG400047302]
PGSC0003DMG400021974	14	1	3	1	0.00305111	11	0	5	26526132	26528353	Gene of unknown function [Source:PGSC_GENE;Acc:PGSC0003DMG400021974]
PGSC0003DMG400042964	12	1	1	1	0.00327341	11	0	5	12815257	12816219	Conserved gene of unknown function [Source:PGSC_GENE;Acc:PGSC0003DMG400042964]
PGSC0003DMG400007631	12	0	1	0	0.00589826	11	0	8	37889563	37890987	Histidine decarboxylase [Source:PGSC_GENE;Acc:PGSC0003DMG400007631]
PGSC0003DMG400021383	12	0	1	0	0.00589826	11	0	1	2421019	2422447	Oxidoreductase, 2OG-Fe(II) oxygenase family protein [Source:PGSC_GENE;Acc:PGSC0003DMG400021383]
PGSC0003DMG400023964	12	0	1	0	0.00589826	11	0	11	5546467	5548249	F-box family protein [Source:PGSC_GENE;Acc:PGSC0003DMG400023964]
PGSC0003DMG400031557	12	0	1	0	0.00589826	11	0	0	45163301	45163882	Translocation transactivator/inclusion body protein [Source:PGSC_GENE;Acc:PGSC0003DMG400031557]
PGSC0003DMG400035153	12	0	1	0	0.00589826	11	0	5	40122212	40123897	Integrase core domain containing protein [Source:PGSC_GENE;Acc:PGSC0003DMG400035153]
PGSC0003DMG400036210	12	0	1	0	0.00589826	11	0	6	23633612	23634431	Gene of unknown function [Source:PGSC_GENE;Acc:PGSC0003DMG400036210]
PGSC0003DMG400039199	12	0	1	0	0.00589826	11	0	4	3308566	3308883	D-galacturonic acid reductase 1 [Source:PGSC_GENE;Acc:PGSC0003DMG400039199]
PGSC0003DMG400041821	12	0	1	0	0.00589826	11	0	0	10646756	10648990	Histidine-rich protein [Source:PGSC_GENE;Acc:PGSC0003DMG400041821]
PGSC0003DMG400042147	12	0	1	0	0.00589826	11	0	1	41709890	41710899	Cytokinin biosynthetic isopentenyltransferase [Source:PGSC_GENE;Acc:PGSC0003DMG400042147]
PGSC0003DMG400046115	12	0	1	0	0.00589826	11	0	2	22132922	22133500	Gene of unknown function [Source:PGSC_GENE;Acc:PGSC0003DMG400046115]
PGSC0003DMG400004931	13	0	2	0	0.00624294	11	0	4	66339957	66341476	Gene of unknown function [Source:PGSC_GENE;Acc:PGSC0003DMG400004931]
PGSC0003DMG400008417	13	0	2	0	0.00624294	11	0	11	18174446	18175258	Mismatch repair protein [Source:PGSC_GENE;Acc:PGSC0003DMG400008417]
PGSC0003DMG400010954	13	0	2	0	0.00624294	11	0	0	36778402	36778970	Conserved gene of unknown function [Source:PGSC_GENE;Acc:PGSC0003DMG400010954]
PGSC0003DMG400013830	13	0	2	0	0.00624294	11	0	8	37019719	37023974	Major latex protein [Source:PGSC_GENE;Acc:PGSC0003DMG400013830]
PGSC0003DMG400014471	13	0	2	0	0.00624294	11	0	12	49129294	49135429	Gene of unknown function [Source:PGSC_GENE;Acc:PGSC0003DMG400014471]
PGSC0003DMG400014688	13	0	2	0	0.00624294	11	0	6	2100890	2104131	Caffeic acid O-methyltransferase [Source:PGSC_GENE;Acc:PGSC0003DMG400014688]
PGSC0003DMG400023869	13	0	2	0	0.00624294	11	0	12	60656805	60658107	Cf-2.2 [Source:PGSC_GENE;Acc:PGSC0003DMG400023869]
PGSC0003DMG400027358	13	0	2	0	0.00624294	11	0	11	4420035	4421739	Type II inositol 5-phosphatase [Source:PGSC_GENE;Acc:PGSC0003DMG400027358]
PGSC0003DMG400029135	13	0	2	0	0.00624294	11	0	6	18593329	18596817	NADH-ubiquinone oxidoreductase fe-s protein [Source:PGSC_GENE;Acc:PGSC0003DMG400029135]
PGSC0003DMG400035732	13	0	2	0	0.00624294	11	0	8	32078903	32081767	Gene of unknown function [Source:PGSC_GENE;Acc:PGSC0003DMG400035732]
PGSC0003DMG400035890	13	0	2	0	0.00624294	11	0	5	50869211	50870694	UPF0497 membrane protein PIMP1 [Source:PGSC_GENE;Acc:PGSC0003DMG400035890]
PGSC0003DMG400036524	13	0	2	0	0.00624294	11	0	11	23291243	23293410	Zinc knuckle family protein [Source:PGSC_GENE;Acc:PGSC0003DMG400036524]
PGSC0003DMG400038787	13	0	2	0	0.00624294	11	0	5	27534305	27540711	Integrase core domain containing protein [Source:PGSC_GENE;Acc:PGSC0003DMG400038787]
PGSC0003DMG400042535	13	0	2	0	0.00624294	11	0	9	40314162	40314526	Gene of unknown function [Source:PGSC_GENE;Acc:PGSC0003DMG400042535]
PGSC0003DMG400043318	13	0	2	0	0.00624294	11	0	2	16368634	16370254	Apyrase 3 [Source:PGSC_GENE;Acc:PGSC0003DMG400043318]
PGSC0003DMG400046696	13	0	2	0	0.00624294	11	0	3	37210087	37210401	Gene of unknown function [Source:PGSC_GENE;Acc:PGSC0003DMG400046696]
PGSC0003DMG401011252	13	0	2	0	0.00624294	11	0	10	487534	492132	Linalool synthase [Source:PGSC_GENE;Acc:PGSC0003DMG401011252]
PGSC0003DMG400004390	15	0	4	0	0.00790514	11	0	5	29926355	29933562	Gene of unknown function [Source:PGSC_GENE;Acc:PGSC0003DMG400004390]
PGSC0003DMG400004546	15	0	4	0	0.00790514	11	0	0	32615768	32617901	Conserved gene of unknown function [Source:PGSC_GENE;Acc:PGSC0003DMG400004546]
PGSC0003DMG400005098	15	0	4	0	0.00790514	11	0	2	559269	559577	Gene of unknown function [Source:PGSC_GENE;Acc:PGSC0003DMG400005098]
PGSC0003DMG400014003	15	0	4	0	0.00790514	11	0	12	7388201	7389722	Anthocyanin acyltransferase [Source:PGSC_GENE;Acc:PGSC0003DMG400014003]
PGSC0003DMG400016171	15	0	4	0	0.00790514	11	0	11	3092510	3094716	Conserved gene of unknown function [Source:PGSC_GENE;Acc:PGSC0003DMG400016171]
PGSC0003DMG400020034	15	0	4	0	0.00790514	11	0	12	5624709	5631450	Beta-amyrin synthase [Source:PGSC_GENE;Acc:PGSC0003DMG400020034]
PGSC0003DMG400021640	15	0	4	0	0.00790514	11	0	5	43865992	43867924	Gene of unknown function [Source:PGSC_GENE;Acc:PGSC0003DMG400021640]
PGSC0003DMG400025595	15	0	4	0	0.00790514	11	0	2	37305234	37305545	Kinase [Source:PGSC_GENE;Acc:PGSC0003DMG400025595]
PGSC0003DMG400025603	15	0	4	0	0.00790514	11	0	2	37305788	37306421	Gag-pol polyprotein [Source:PGSC_GENE;Acc:PGSC0003DMG400025603]
PGSC0003DMG400035268	15	0	4	0	0.00790514	11	0	4	54279392	54281938	Gene of unknown function [Source:PGSC_GENE;Acc:PGSC0003DMG400035268]
PGSC0003DMG400035281	15	0	4	0	0.00790514	11	0	3	34110482	34110850	Gene of unknown function [Source:PGSC_GENE;Acc:PGSC0003DMG400035281]
PGSC0003DMG400035659	15	0	4	0	0.00790514	11	0	1	19195567	19199004	Gene of unknown function [Source:PGSC_GENE;Acc:PGSC0003DMG400035659]
PGSC0003DMG400036823	15	0	4	0	0.00790514	11	0	5	29725878	29726285	Polyprotein protein [Source:PGSC_GENE;Acc:PGSC0003DMG400036823]
PGSC0003DMG400039231	15	0	4	0	0.00790514	11	0	0	26297340	26298419	Integrase core domain containing protein [Source:PGSC_GENE;Acc:PGSC0003DMG400039231]
PGSC0003DMG400040178	15	0	4	0	0.00790514	11	0	5	29958767	29959186	Gene of unknown function [Source:PGSC_GENE;Acc:PGSC0003DMG400040178]
PGSC0003DMG400040597	15	0	4	0	0.00790514	11	0	0	10766012	10766521	Gene of unknown function [Source:PGSC_GENE;Acc:PGSC0003DMG400040597]
PGSC0003DMG400041180	15	0	4	0	0.00790514	11	0	5	29627709	29631061	Gene of unknown function [Source:PGSC_GENE;Acc:PGSC0003DMG400041180]
PGSC0003DMG400042460	15	0	4	0	0.00790514	11	0	5	29891433	29893687	Polyprotein protein [Source:PGSC_GENE;Acc:PGSC0003DMG400042460]
PGSC0003DMG400043859	15	0	4	0	0.00790514	11	0	5	13869548	13869853	Gene of unknown function [Source:PGSC_GENE;Acc:PGSC0003DMG400043859]
PGSC0003DMG400044067	15	0	4	0	0.00790514	11	0	5	29861079	29861486	Gene of unknown function [Source:PGSC_GENE;Acc:PGSC0003DMG400044067]
PGSC0003DMG400044222	15	0	4	0	0.00790514	11	0	5	29894659	29895342	Gene of unknown function [Source:PGSC_GENE;Acc:PGSC0003DMG400044222]
PGSC0003DMG400044351	15	0	4	0	0.00790514	11	0	0	26319715	26322173	Integrase core domain containing protein [Source:PGSC_GENE;Acc:PGSC0003DMG400044351]
PGSC0003DMG400044983	15	0	4	0	0.00790514	11	0	5	29833445	29834035	Gene of unknown function [Source:PGSC_GENE;Acc:PGSC0003DMG400044983]
PGSC0003DMG400046203	15	0	4	0	0.00790514	11	0	5	29751699	29756674	Gene of unknown function [Source:PGSC_GENE;Acc:PGSC0003DMG400046203]
PGSC0003DMG400046352	15	0	4	0	0.00790514	11	0	0	38144341	38145117	Isopentenyltransferase [Source:PGSC_GENE;Acc:PGSC0003DMG400046352]
PGSC0003DMG401008987	15	0	4	0	0.00790514	11	0	1	61910506	61914471	Basic 7S globulin 2 small subunit [Source:PGSC_GENE;Acc:PGSC0003DMG401008987]
PGSC0003DMG401018044	15	0	4	0	0.00790514	11	0	0	22812681	22813844	Conserved gene of unknown function [Source:PGSC_GENE;Acc:PGSC0003DMG401018044]
PGSC0003DMG402018044	15	0	4	0	0.00790514	11	0	0	22810545	22812140	Plant synaptotagmin [Source:PGSC_GENE;Acc:PGSC0003DMG402018044]
PGSC0003DMG400001035	14	0	3	0	0.00859857	11	0	7	54444632	54445267	Serine hydroxymethyltransferase [Source:PGSC_GENE;Acc:PGSC0003DMG400001035]
PGSC0003DMG400005582	14	0	3	0	0.00859857	11	0	4	57335965	57337407	Cytochrome P450 hydroxylase [Source:PGSC_GENE;Acc:PGSC0003DMG400005582]
PGSC0003DMG400010953	14	0	3	0	0.00859857	11	0	0	36774712	36778364	Disease resistance protein RPS5 [Source:PGSC_GENE;Acc:PGSC0003DMG400010953]
PGSC0003DMG400022104	14	0	3	0	0.00859857	11	0	8	31624736	31629389	Polygalacturonase [Source:PGSC_GENE;Acc:PGSC0003DMG400022104]
PGSC0003DMG400027346	14	0	3	0	0.00859857	11	0	11	4645808	4647916	Pyruvate kinase [Source:PGSC_GENE;Acc:PGSC0003DMG400027346]
PGSC0003DMG400033177	14	0	3	0	0.00859857	11	0	0	34450034	34452304	WRKY transcription factor [Source:PGSC_GENE;Acc:PGSC0003DMG400033177]
PGSC0003DMG400034539	14	0	3	0	0.00859857	11	0	4	11855305	11858837	Transcription cofactor [Source:PGSC_GENE;Acc:PGSC0003DMG400034539]
PGSC0003DMG400035049	14	0	3	0	0.00859857	11	0	10	47659803	47660486	NB-ARC domain containing protein [Source:PGSC_GENE;Acc:PGSC0003DMG400035049]
PGSC0003DMG400038123	14	0	3	0	0.00859857	11	0	0	19702170	19704758	Isopentenyltransferase [Source:PGSC_GENE;Acc:PGSC0003DMG400038123]
PGSC0003DMG400038599	14	0	3	0	0.00859857	11	0	11	25412010	25412688	Gene of unknown function [Source:PGSC_GENE;Acc:PGSC0003DMG400038599]
PGSC0003DMG400039432	14	0	3	0	0.00859857	11	0	0	23204321	23204722	GTP-binding protein [Source:PGSC_GENE;Acc:PGSC0003DMG400039432]
PGSC0003DMG400041010	14	0	3	0	0.00859857	11	0	8	48993456	48995259	Gene of unknown function [Source:PGSC_GENE;Acc:PGSC0003DMG400041010]
PGSC0003DMG400041192	14	0	3	0	0.00859857	11	0	2	32610411	32610782	Conserved gene of unknown function [Source:PGSC_GENE;Acc:PGSC0003DMG400041192]
PGSC0003DMG400042164	14	0	3	0	0.00859857	11	0	5	12711642	12712004	Conserved gene of unknown function [Source:PGSC_GENE;Acc:PGSC0003DMG400042164]
PGSC0003DMG400042990	14	0	3	0	0.00859857	11	0	11	25424280	25424735	SKP1 1 [Source:PGSC_GENE;Acc:PGSC0003DMG400042990]
PGSC0003DMG400045645	14	0	3	0	0.00859857	11	0	11	25367277	25367795	Skp1 3 [Source:PGSC_GENE;Acc:PGSC0003DMG400045645]
PGSC0003DMG400045960	14	0	3	0	0.00859857	11	0	11	23255790	23257597	Gene of unknown function [Source:PGSC_GENE;Acc:PGSC0003DMG400045960]
PGSC0003DMG400046609	14	0	3	0	0.00859857	11	0	9	59099320	59100492	Ubiquitin-protein ligase [Source:PGSC_GENE;Acc:PGSC0003DMG400046609]
PGSC0003DMG400008694	10	0	0	0	0.00271663	10	0	10	784299	785030	Conserved gene of unknown function [Source:PGSC_GENE;Acc:PGSC0003DMG400008694]
PGSC0003DMG400013554	10	0	0	0	0.00271663	10	0	7	40307165	40312043	Gene of unknown function [Source:PGSC_GENE;Acc:PGSC0003DMG400013554]
PGSC0003DMG400024240	10	0	0	0	0.00271663	10	0	6	28123898	28126007	Gene of unknown function [Source:PGSC_GENE;Acc:PGSC0003DMG400024240]
PGSC0003DMG400036840	10	0	0	0	0.00271663	10	0	2	887445	887954	Gag-pol polyprotein [Source:PGSC_GENE;Acc:PGSC0003DMG400036840]
PGSC0003DMG400043004	10	0	0	0	0.00271663	10	0	0	21587980	21588408	RNase H family protein [Source:PGSC_GENE;Acc:PGSC0003DMG400043004]
PGSC0003DMG400043251	10	0	0	0	0.00271663	10	0	2	13303231	13303590	Gene of unknown function [Source:PGSC_GENE;Acc:PGSC0003DMG400043251]
PGSC0003DMG400045668	10	0	0	0	0.00271663	10	0	2	886598	886991	Gene of unknown function [Source:PGSC_GENE;Acc:PGSC0003DMG400045668]
PGSC0003DMG400042374	10	1	0	1	0.00363441	10	0	7	20188870	20191231	Gene of unknown function [Source:PGSC_GENE;Acc:PGSC0003DMG400042374]
PGSC0003DMG400001756	11	0	1	0	0.00942253	10	0	9	6015358	6015882	TIR/NBS/LRR protein [Source:PGSC_GENE;Acc:PGSC0003DMG400001756]
PGSC0003DMG400018898	11	0	1	0	0.00942253	10	0	12	10629609	10630060	Gene of unknown function [Source:PGSC_GENE;Acc:PGSC0003DMG400018898]
PGSC0003DMG400021473	11	0	1	0	0.00942253	10	0	2	17903753	17904212	Late blight resistance protein [Source:PGSC_GENE;Acc:PGSC0003DMG400021473]
PGSC0003DMG400023162	11	0	1	0	0.00942253	10	0	2	18964922	18967894	Ubiquitin-protein ligase [Source:PGSC_GENE;Acc:PGSC0003DMG400023162]
PGSC0003DMG400034433	11	0	1	0	0.00942253	10	0	11	23449333	23450423	Gene of unknown function [Source:PGSC_GENE;Acc:PGSC0003DMG400034433]
PGSC0003DMG400036065	11	0	1	0	0.00942253	10	0	7	31736460	31739705	Conserved gene of unknown function [Source:PGSC_GENE;Acc:PGSC0003DMG400036065]
PGSC0003DMG400036464	11	0	1	0	0.00942253	10	0	5	8912492	8913378	Gene of unknown function [Source:PGSC_GENE;Acc:PGSC0003DMG400036464]
PGSC0003DMG400037540	11	0	1	0	0.00942253	10	0	8	36995939	36996376	Gene of unknown function [Source:PGSC_GENE;Acc:PGSC0003DMG400037540]
PGSC0003DMG400046293	11	0	1	0	0.00942253	10	0	8	12023349	12024482	Gene of unknown function [Source:PGSC_GENE;Acc:PGSC0003DMG400046293]
PGSC0003DMG400005867	9	0	0	0	0.00717091	9	0	8	5732649	5733942	Ubiquitin-protein ligase [Source:PGSC_GENE;Acc:PGSC0003DMG400005867]
PGSC0003DMG400013478	9	0	0	0	0.00717091	9	0	5	8717440	8719251	Gene of unknown function [Source:PGSC_GENE;Acc:PGSC0003DMG400013478]
PGSC0003DMG400013508	9	0	0	0	0.00717091	9	0	5	8714120	8715128	I-box binding factor [Source:PGSC_GENE;Acc:PGSC0003DMG400013508]
PGSC0003DMG400013509	9	0	0	0	0.00717091	9	0	5	8719229	8719843	Gene of unknown function [Source:PGSC_GENE;Acc:PGSC0003DMG400013509]
PGSC0003DMG400021026	9	0	0	0	0.00717091	9	0	7	5253566	5254722	Conserved gene of unknown function [Source:PGSC_GENE;Acc:PGSC0003DMG400021026]
PGSC0003DMG400036000	9	0	0	0	0.00717091	9	0	11	3664458	3665564	Ubiquitin-protein ligase [Source:PGSC_GENE;Acc:PGSC0003DMG400036000]
PGSC0003DMG400039919	9	0	0	0	0.00717091	9	0	11	40325732	40326466	Flavonol 3-sulfotransferase [Source:PGSC_GENE;Acc:PGSC0003DMG400039919]
PGSC0003DMG400044098	9	0	0	0	0.00717091	9	0	7	15187289	15187615	Gag-pol polyprotein [Source:PGSC_GENE;Acc:PGSC0003DMG400044098]
PGSC0003DMG400045109	9	0	0	0	0.00717091	9	0	12	38975052	38975420	Gene of unknown function [Source:PGSC_GENE;Acc:PGSC0003DMG400045109]
PGSC0003DMG400046975	9	0	0	0	0.00717091	9	0	11	22858385	22859027	Gene of unknown function [Source:PGSC_GENE;Acc:PGSC0003DMG400046975]
PGSC0003DMG401026367	9	0	0	0	0.00717091	9	0	11	40322469	40323464	Acyl-transferase [Source:PGSC_GENE;Acc:PGSC0003DMG401026367]
PGSC0003DMG400007550	6	0	8	0	0.00717091	-2	0	9	48785901	48787473	Gene of unknown function [Source:PGSC_GENE;Acc:PGSC0003DMG400007550]
PGSC0003DMG400010271	6	0	8	0	0.00717091	-2	0	5	12691126	12691515	Gene of unknown function [Source:PGSC_GENE;Acc:PGSC0003DMG400010271]
PGSC0003DMG400010566	6	0	8	0	0.00717091	-2	0	4	48344556	48346152	Integrase core domain containing protein [Source:PGSC_GENE;Acc:PGSC0003DMG400010566]
PGSC0003DMG400015704	6	0	8	0	0.00717091	-2	0	8	46155883	46156697	Conserved gene of unknown function [Source:PGSC_GENE;Acc:PGSC0003DMG400015704]
PGSC0003DMG400001267	5	0	8	0	0.00271663	-3	0	8	42168851	42170701	Gene of unknown function [Source:PGSC_GENE;Acc:PGSC0003DMG400001267]
PGSC0003DMG400013965	5	0	8	0	0.00271663	-3	0	10	51749197	51750359	Transcription factor R2R3-MYB [Source:PGSC_GENE;Acc:PGSC0003DMG400013965]
PGSC0003DMG400036124	5	0	8	0	0.00271663	-3	0	5	12477667	12482722	Histone H2A [Source:PGSC_GENE;Acc:PGSC0003DMG400036124]
PGSC0003DMG400033029	0	4	3	4	0.00487035	-3	0	6	52121176	52129274	Enhanced disease susceptibility 1 protein [Source:PGSC_GENE;Acc:PGSC0003DMG400033029]
PGSC0003DMG400028226	0	3	3	3	0.00828449	-3	0	10	56287799	56296447	PGPS/D7 [Source:PGSC_GENE;Acc:PGSC0003DMG400028226]
PGSC0003DMG400045356	0	3	3	3	0.00828449	-3	0	4	67928653	67932026	Transposon protein, CACTA, En/Spm sub-class [Source:PGSC_GENE;Acc:PGSC0003DMG400045356]
PGSC0003DMG400006519	4	0	7	0	0.00942253	-3	0	7	22860009	22861492	Gene of unknown function [Source:PGSC_GENE;Acc:PGSC0003DMG400006519]
PGSC0003DMG400012838	4	0	7	0	0.00942253	-3	0	10	13471487	13479568	Non-specific lipid-transfer protein [Source:PGSC_GENE;Acc:PGSC0003DMG400012838]
PGSC0003DMG400013170	4	0	7	0	0.00942253	-3	0	12	7691371	7692127	Conserved gene of unknown function [Source:PGSC_GENE;Acc:PGSC0003DMG400013170]
PGSC0003DMG400017983	4	0	7	0	0.00942253	-3	0	12	7603151	7604517	Anthocyanin acyltransferase [Source:PGSC_GENE;Acc:PGSC0003DMG400017983]
PGSC0003DMG400021062	4	0	7	0	0.00942253	-3	0	7	24019830	24020703	Polyprotein [Source:PGSC_GENE;Acc:PGSC0003DMG400021062]
PGSC0003DMG400029128	4	0	7	0	0.00942253	-3	0	0	25047288	25049081	Kinase [Source:PGSC_GENE;Acc:PGSC0003DMG400029128]
PGSC0003DMG400033160	4	0	7	0	0.00942253	-3	0	0	28367711	28369596	TMV resistance protein N [Source:PGSC_GENE;Acc:PGSC0003DMG400033160]
PGSC0003DMG400036156	4	0	7	0	0.00942253	-3	0	0	20586424	20586735	Gene of unknown function [Source:PGSC_GENE;Acc:PGSC0003DMG400036156]
PGSC0003DMG400044641	4	0	7	0	0.00942253	-3	0	7	22855521	22859938	CAMP response element-binding protein 5 [Source:PGSC_GENE;Acc:PGSC0003DMG400044641]
PGSC0003DMG400044856	4	0	7	0	0.00942253	-3	0	6	41058210	41058569	Transposon MuDR mudrA [Source:PGSC_GENE;Acc:PGSC0003DMG400044856]
PGSC0003DMG402032203	4	0	7	0	0.00942253	-3	0	1	1974045	1975488	Extensin [Source:PGSC_GENE;Acc:PGSC0003DMG402032203]
PGSC0003DMG400031200	0	3	4	3	0.000887187	-4	0	4	54559666	54561587	F-box family protein [Source:PGSC_GENE;Acc:PGSC0003DMG400031200]
PGSC0003DMG400002457	4	0	8	0	0.00134608	-4	0	0	30778920	30783134	Late blight resistance protein Rpi-blb2 [Source:PGSC_GENE;Acc:PGSC0003DMG400002457]
PGSC0003DMG400002478	4	0	8	0	0.00134608	-4	0	0	35178356	35180327	NBS-LRR resistance protein [Source:PGSC_GENE;Acc:PGSC0003DMG400002478]
PGSC0003DMG400025563	4	0	8	0	0.00134608	-4	0	11	7143129	7149642	Conserved gene of unknown function [Source:PGSC_GENE;Acc:PGSC0003DMG400025563]
PGSC0003DMG400025593	4	0	8	0	0.00134608	-4	0	2	37250813	37251151	Gag-pol protein [Source:PGSC_GENE;Acc:PGSC0003DMG400025593]
PGSC0003DMG400026890	4	0	8	0	0.00134608	-4	0	4	10832159	10832692	Zeatin O-xylosyltransferase [Source:PGSC_GENE;Acc:PGSC0003DMG400026890]
PGSC0003DMG400035777	4	0	8	0	0.00134608	-4	0	8	39625929	39626324	Gene of unknown function [Source:PGSC_GENE;Acc:PGSC0003DMG400035777]
PGSC0003DMG400044298	4	0	8	0	0.00134608	-4	0	9	3093428	3094597	Plant disease resistant protein [Source:PGSC_GENE;Acc:PGSC0003DMG400044298]
PGSC0003DMG400044454	4	0	8	0	0.00134608	-4	0	9	10481661	10482230	Integrase core domain containing protein [Source:PGSC_GENE;Acc:PGSC0003DMG400044454]
PGSC0003DMG400017718	0	2	4	2	0.00281656	-4	0	4	63083149	63086451	Receptor protein kinase [Source:PGSC_GENE;Acc:PGSC0003DMG400017718]
PGSC0003DMG400030385	0	2	4	2	0.00281656	-4	0	6	57614588	57617481	Telomeric repeat binding protein [Source:PGSC_GENE;Acc:PGSC0003DMG400030385]
PGSC0003DMG400020391	1	1	5	1	0.00303071	-4	0	12	12781986	12789615	Multidrug resistance pump [Source:PGSC_GENE;Acc:PGSC0003DMG400020391]
PGSC0003DMG400034464	1	1	5	1	0.00303071	-4	0	1	20208968	20209339	Gene of unknown function [Source:PGSC_GENE;Acc:PGSC0003DMG400034464]
PGSC0003DMG400011888	0	1	4	1	0.00305111	-4	0	1	8638009	8646314	Conserved gene of unknown function [Source:PGSC_GENE;Acc:PGSC0003DMG400011888]
PGSC0003DMG400020647	0	1	4	1	0.00305111	-4	0	6	2493230	2497528	RNA binding protein [Source:PGSC_GENE;Acc:PGSC0003DMG400020647]
PGSC0003DMG400008596	2	1	6	1	0.00327341	-4	0	10	52682205	52688781	Cc-nbs-lrr resistance protein [Source:PGSC_GENE;Acc:PGSC0003DMG400008596]
PGSC0003DMG400002346	3	0	7	0	0.00589826	-4	0	0	23043327	23045262	Gene of unknown function [Source:PGSC_GENE;Acc:PGSC0003DMG400002346]
PGSC0003DMG400017065	3	0	7	0	0.00589826	-4	0	8	48459547	48461274	Disease resistance protein RGA1 [Source:PGSC_GENE;Acc:PGSC0003DMG400017065]
PGSC0003DMG400030727	3	0	7	0	0.00589826	-4	0	7	3280459	3281926	Gene of unknown function [Source:PGSC_GENE;Acc:PGSC0003DMG400030727]
PGSC0003DMG400034645	3	0	7	0	0.00589826	-4	0	0	21552456	21552860	Gene of unknown function [Source:PGSC_GENE;Acc:PGSC0003DMG400034645]
PGSC0003DMG400039075	3	0	7	0	0.00589826	-4	0	7	7338620	7340320	Histidine-rich glycoprotein [Source:PGSC_GENE;Acc:PGSC0003DMG400039075]
PGSC0003DMG400042725	3	0	7	0	0.00589826	-4	0	1	28823106	28823471	Gene of unknown function [Source:PGSC_GENE;Acc:PGSC0003DMG400042725]
PGSC0003DMG400046185	3	0	7	0	0.00589826	-4	0	5	15663039	15663961	Gene of unknown function [Source:PGSC_GENE;Acc:PGSC0003DMG400046185]
PGSC0003DMG400047323	3	0	7	0	0.00589826	-4	0	8	7610751	7613464	Gene of unknown function [Source:PGSC_GENE;Acc:PGSC0003DMG400047323]
PGSC0003DMG400012005	2	0	6	0	0.00624294	-4	0	0	24211067	24211527	Conserved gene of unknown function [Source:PGSC_GENE;Acc:PGSC0003DMG400012005]
PGSC0003DMG400018619	2	0	6	0	0.00624294	-4	0	5	10091268	10095994	Tospovirus resistance protein B [Source:PGSC_GENE;Acc:PGSC0003DMG400018619]
PGSC0003DMG400019070	2	0	6	0	0.00624294	-4	0	0	21259686	21260610	Orf147a protein [Source:PGSC_GENE;Acc:PGSC0003DMG400019070]
PGSC0003DMG400023216	2	0	6	0	0.00624294	-4	0	0	22579424	22582042	Sn-2 protein [Source:PGSC_GENE;Acc:PGSC0003DMG400023216]
PGSC0003DMG400029064	2	0	6	0	0.00624294	-4	0	1	10280046	10280574	Gene of unknown function [Source:PGSC_GENE;Acc:PGSC0003DMG400029064]
PGSC0003DMG400043149	2	0	6	0	0.00624294	-4	0	8	46161323	46161886	Conserved gene of unknown function [Source:PGSC_GENE;Acc:PGSC0003DMG400043149]
PGSC0003DMG402009392	2	0	6	0	0.00624294	-4	0	7	49944648	49944949	Gene of unknown function [Source:PGSC_GENE;Acc:PGSC0003DMG402009392]
PGSC0003DMG400000259	0	0	4	0	0.00790514	-4	0	1	72011016	72011580	Transposase [Source:PGSC_GENE;Acc:PGSC0003DMG400000259]
PGSC0003DMG400002724	0	0	4	0	0.00790514	-4	0	9	3978234	3979062	Conserved gene of unknown function [Source:PGSC_GENE;Acc:PGSC0003DMG400002724]
PGSC0003DMG400004371	0	0	4	0	0.00790514	-4	0	12	52670915	52674965	Myb 12 transcription factor [Source:PGSC_GENE;Acc:PGSC0003DMG400004371]
PGSC0003DMG400006162	0	0	4	0	0.00790514	-4	0	7	44717566	44718414	Metallocarboxypeptidase inhibitor [Source:PGSC_GENE;Acc:PGSC0003DMG400006162]
PGSC0003DMG400007194	0	0	4	0	0.00790514	-4	0	10	59725344	59725670	Conserved gene of unknown function [Source:PGSC_GENE;Acc:PGSC0003DMG400007194]
PGSC0003DMG400007552	0	0	4	0	0.00790514	-4	0	1	44429855	44432812	Conserved gene of unknown function [Source:PGSC_GENE;Acc:PGSC0003DMG400007552]
PGSC0003DMG400009445	0	0	4	0	0.00790514	-4	0	1	26409150	26410277	Class S F-box protein [Source:PGSC_GENE;Acc:PGSC0003DMG400009445]
PGSC0003DMG400010251	0	0	4	0	0.00790514	-4	0	2	31997058	31998142	Conserved gene of unknown function [Source:PGSC_GENE;Acc:PGSC0003DMG400010251]
PGSC0003DMG400010804	0	0	4	0	0.00790514	-4	0	5	15787047	15788910	Gene of unknown function [Source:PGSC_GENE;Acc:PGSC0003DMG400010804]
PGSC0003DMG400011111	0	0	4	0	0.00790514	-4	0	10	53582695	53588282	Cc-nbs-lrr resistance protein [Source:PGSC_GENE;Acc:PGSC0003DMG400011111]
PGSC0003DMG400011112	0	0	4	0	0.00790514	-4	0	10	53581931	53582485	Nbs-lrr resistance protein [Source:PGSC_GENE;Acc:PGSC0003DMG400011112]
PGSC0003DMG400011703	0	0	4	0	0.00790514	-4	0	1	7268162	7276813	Ku70-binding family protein [Source:PGSC_GENE;Acc:PGSC0003DMG400011703]
PGSC0003DMG400011745	0	0	4	0	0.00790514	-4	0	7	41503112	41504063	VQ motif-containing protein [Source:PGSC_GENE;Acc:PGSC0003DMG400011745]
PGSC0003DMG400012667	0	0	4	0	0.00790514	-4	0	2	41185072	41185901	Peroxidase 57 [Source:PGSC_GENE;Acc:PGSC0003DMG400012667]
PGSC0003DMG400013108	0	0	4	0	0.00790514	-4	0	7	41354134	41357585	Metal transporter [Source:PGSC_GENE;Acc:PGSC0003DMG400013108]
PGSC0003DMG400013558	0	0	4	0	0.00790514	-4	0	7	41183233	41184087	Conserved gene of unknown function [Source:PGSC_GENE;Acc:PGSC0003DMG400013558]
PGSC0003DMG400013585	0	0	4	0	0.00790514	-4	0	7	40216026	40216447	Gene of unknown function [Source:PGSC_GENE;Acc:PGSC0003DMG400013585]
PGSC0003DMG400014087	0	0	4	0	0.00790514	-4	0	1	9515992	9516483	Gene of unknown function [Source:PGSC_GENE;Acc:PGSC0003DMG400014087]
PGSC0003DMG400014173	0	0	4	0	0.00790514	-4	0	3	57726544	57729642	Polyphosphoinositide binding protein [Source:PGSC_GENE;Acc:PGSC0003DMG400014173]
PGSC0003DMG400014238	0	0	4	0	0.00790514	-4	0	3	57705738	57708324	Electron transporter [Source:PGSC_GENE;Acc:PGSC0003DMG400014238]
PGSC0003DMG400015474	0	0	4	0	0.00790514	-4	0	2	21202335	21202793	Gene of unknown function [Source:PGSC_GENE;Acc:PGSC0003DMG400015474]
PGSC0003DMG400016362	0	0	4	0	0.00790514	-4	0	1	3931848	3936000	Monosaccharide transporter 1 [Source:PGSC_GENE;Acc:PGSC0003DMG400016362]
PGSC0003DMG400016398	0	0	4	0	0.00790514	-4	0	1	3944729	3948091	Conserved gene of unknown function [Source:PGSC_GENE;Acc:PGSC0003DMG400016398]
PGSC0003DMG400016568	0	0	4	0	0.00790514	-4	0	4	54186978	54188193	Auxin-induced SAUR [Source:PGSC_GENE;Acc:PGSC0003DMG400016568]
PGSC0003DMG400016799	0	0	4	0	0.00790514	-4	0	5	46472688	46473932	EPIDERMAL PATTERNING FACTOR 1 [Source:PGSC_GENE;Acc:PGSC0003DMG400016799]
PGSC0003DMG400016903	0	0	4	0	0.00790514	-4	0	10	44962633	44963299	Conserved gene of unknown function [Source:PGSC_GENE;Acc:PGSC0003DMG400016903]
PGSC0003DMG400017709	0	0	4	0	0.00790514	-4	0	0	14596155	14601570	Gene of unknown function [Source:PGSC_GENE;Acc:PGSC0003DMG400017709]
PGSC0003DMG400017870	0	0	4	0	0.00790514	-4	0	2	18262444	18266006	Auxin:hydrogen symporter [Source:PGSC_GENE;Acc:PGSC0003DMG400017870]
PGSC0003DMG400018378	0	0	4	0	0.00790514	-4	0	7	48352756	48353275	Conserved gene of unknown function [Source:PGSC_GENE;Acc:PGSC0003DMG400018378]
PGSC0003DMG400018379	0	0	4	0	0.00790514	-4	0	7	48350524	48350986	Wound induced protein [Source:PGSC_GENE;Acc:PGSC0003DMG400018379]
PGSC0003DMG400018484	0	0	4	0	0.00790514	-4	0	8	3686704	3689036	Alternative oxidase [Source:PGSC_GENE;Acc:PGSC0003DMG400018484]
PGSC0003DMG400018741	0	0	4	0	0.00790514	-4	0	7	2612886	2614450	Xyloglucan endotransglucosylase/hydrolase 8 [Source:PGSC_GENE;Acc:PGSC0003DMG400018741]
PGSC0003DMG400018949	0	0	4	0	0.00790514	-4	0	9	45447399	45447881	Conserved gene of unknown function [Source:PGSC_GENE;Acc:PGSC0003DMG400018949]
PGSC0003DMG400019881	0	0	4	0	0.00790514	-4	0	10	5779667	5782434	JAR1 [Source:PGSC_GENE;Acc:PGSC0003DMG400019881]
PGSC0003DMG400021586	0	0	4	0	0.00790514	-4	0	6	35778367	35778759	Conserved gene of unknown function [Source:PGSC_GENE;Acc:PGSC0003DMG400021586]
PGSC0003DMG400022430	0	0	4	0	0.00790514	-4	0	2	34338339	34340696	Polyphenoloxidase [Source:PGSC_GENE;Acc:PGSC0003DMG400022430]
PGSC0003DMG400023272	0	0	4	0	0.00790514	-4	0	6	8693977	8695658	Elongation factor 1-alpha [Source:PGSC_GENE;Acc:PGSC0003DMG400023272]
PGSC0003DMG400023285	0	0	4	0	0.00790514	-4	0	0	35106640	35108148	Gag/pol polyprotein [Source:PGSC_GENE;Acc:PGSC0003DMG400023285]
PGSC0003DMG400023728	0	0	4	0	0.00790514	-4	0	10	57800151	57801049	Conserved gene of unknown function [Source:PGSC_GENE;Acc:PGSC0003DMG400023728]
PGSC0003DMG400025486	0	0	4	0	0.00790514	-4	0	2	23405378	23406305	Gene of unknown function [Source:PGSC_GENE;Acc:PGSC0003DMG400025486]
PGSC0003DMG400026853	0	0	4	0	0.00790514	-4	0	0	21451733	21452886	Endochitinase 3 [Source:PGSC_GENE;Acc:PGSC0003DMG400026853]
PGSC0003DMG400027018	0	0	4	0	0.00790514	-4	0	6	53739548	53740334	Conserved gene of unknown function [Source:PGSC_GENE;Acc:PGSC0003DMG400027018]
PGSC0003DMG400027157	0	0	4	0	0.00790514	-4	0	5	48603078	48605136	R2R3 transcription factor MYB108 1 [Source:PGSC_GENE;Acc:PGSC0003DMG400027157]
PGSC0003DMG400027574	0	0	4	0	0.00790514	-4	0	4	62040478	62041022	Conserved gene of unknown function [Source:PGSC_GENE;Acc:PGSC0003DMG400027574]
PGSC0003DMG400027964	0	0	4	0	0.00790514	-4	0	4	63248631	63249715	ORF64c [Source:PGSC_GENE;Acc:PGSC0003DMG400027964]
PGSC0003DMG400027968	0	0	4	0	0.00790514	-4	0	4	63318594	63322913	Conserved gene of unknown function [Source:PGSC_GENE;Acc:PGSC0003DMG400027968]
PGSC0003DMG400028068	0	0	4	0	0.00790514	-4	0	1	7164784	7166297	Conserved gene of unknown function [Source:PGSC_GENE;Acc:PGSC0003DMG400028068]
PGSC0003DMG400030505	0	0	4	0	0.00790514	-4	0	5	4016212	4017445	Conserved gene of unknown function [Source:PGSC_GENE;Acc:PGSC0003DMG400030505]
PGSC0003DMG400030842	0	0	4	0	0.00790514	-4	0	4	64229941	64235677	PTP-1 [Source:PGSC_GENE;Acc:PGSC0003DMG400030842]
PGSC0003DMG400031001	0	0	4	0	0.00790514	-4	0	5	8290843	8291145	Gene of unknown function [Source:PGSC_GENE;Acc:PGSC0003DMG400031001]
PGSC0003DMG400031040	0	0	4	0	0.00790514	-4	0	3	45020309	45021271	Glycosyl hydrolases family 17 protein [Source:PGSC_GENE;Acc:PGSC0003DMG400031040]
PGSC0003DMG400032290	0	0	4	0	0.00790514	-4	0	0	40355112	40355813	Myosin heavy chain, striated muscle [Source:PGSC_GENE;Acc:PGSC0003DMG400032290]
PGSC0003DMG400033600	0	0	4	0	0.00790514	-4	0	1	82606184	82606718	Gene of unknown function [Source:PGSC_GENE;Acc:PGSC0003DMG400033600]
PGSC0003DMG400033930	0	0	4	0	0.00790514	-4	0	1	9279259	9279737	Gene of unknown function [Source:PGSC_GENE;Acc:PGSC0003DMG400033930]
PGSC0003DMG400034327	0	0	4	0	0.00790514	-4	0	1	19309215	19309526	Gene of unknown function [Source:PGSC_GENE;Acc:PGSC0003DMG400034327]
PGSC0003DMG400034959	0	0	4	0	0.00790514	-4	0	10	30297493	30297885	Integrase core domain containing protein [Source:PGSC_GENE;Acc:PGSC0003DMG400034959]
PGSC0003DMG400036228	0	0	4	0	0.00790514	-4	0	9	50608721	50610022	Conserved gene of unknown function [Source:PGSC_GENE;Acc:PGSC0003DMG400036228]
PGSC0003DMG400036512	0	0	4	0	0.00790514	-4	0	10	65818	66574	Gene of unknown function [Source:PGSC_GENE;Acc:PGSC0003DMG400036512]
PGSC0003DMG400037839	0	0	4	0	0.00790514	-4	0	9	50610143	50610610	Gene of unknown function [Source:PGSC_GENE;Acc:PGSC0003DMG400037839]
PGSC0003DMG400038100	0	0	4	0	0.00790514	-4	0	4	53047661	53052635	Nt-iaa2.3 deduced protein [Source:PGSC_GENE;Acc:PGSC0003DMG400038100]
PGSC0003DMG400038101	0	0	4	0	0.00790514	-4	0	2	6340687	6343713	KS1 protein [Source:PGSC_GENE;Acc:PGSC0003DMG400038101]
PGSC0003DMG400039149	0	0	4	0	0.00790514	-4	0	1	50167495	50168412	Gene of unknown function [Source:PGSC_GENE;Acc:PGSC0003DMG400039149]
PGSC0003DMG400039345	0	0	4	0	0.00790514	-4	0	7	31915405	31916815	Gene of unknown function [Source:PGSC_GENE;Acc:PGSC0003DMG400039345]
PGSC0003DMG400040090	0	0	4	0	0.00790514	-4	0	1	63951728	63954192	Gene of unknown function [Source:PGSC_GENE;Acc:PGSC0003DMG400040090]
PGSC0003DMG400042684	0	0	4	0	0.00790514	-4	0	1	40085440	40085751	Gene of unknown function [Source:PGSC_GENE;Acc:PGSC0003DMG400042684]
PGSC0003DMG400042739	0	0	4	0	0.00790514	-4	0	0	19454778	19455227	Gene of unknown function [Source:PGSC_GENE;Acc:PGSC0003DMG400042739]
PGSC0003DMG400042753	0	0	4	0	0.00790514	-4	0	3	35436809	35437138	Alcohol dehydrogenase [Source:PGSC_GENE;Acc:PGSC0003DMG400042753]
PGSC0003DMG400043082	0	0	4	0	0.00790514	-4	0	6	30026190	30027141	Gene of unknown function [Source:PGSC_GENE;Acc:PGSC0003DMG400043082]
PGSC0003DMG400043639	0	0	4	0	0.00790514	-4	0	1	19305452	19305760	Gene of unknown function [Source:PGSC_GENE;Acc:PGSC0003DMG400043639]
PGSC0003DMG400044131	0	0	4	0	0.00790514	-4	0	3	35437420	35438028	Alcohol dehydrogenase [Source:PGSC_GENE;Acc:PGSC0003DMG400044131]
PGSC0003DMG400044417	0	0	4	0	0.00790514	-4	0	0	24431535	24432042	Histone H2A [Source:PGSC_GENE;Acc:PGSC0003DMG400044417]
PGSC0003DMG400045611	0	0	4	0	0.00790514	-4	0	1	19308235	19308546	Gene of unknown function [Source:PGSC_GENE;Acc:PGSC0003DMG400045611]
PGSC0003DMG400045952	0	0	4	0	0.00790514	-4	0	6	57179298	57179699	Transposon protein [Source:PGSC_GENE;Acc:PGSC0003DMG400045952]
PGSC0003DMG400047071	0	0	4	0	0.00790514	-4	0	6	7845515	7847091	Gene of unknown function [Source:PGSC_GENE;Acc:PGSC0003DMG400047071]
PGSC0003DMG401000287	0	0	4	0	0.00790514	-4	0	12	3890662	3894343	Myo-inositol oxygenase [Source:PGSC_GENE;Acc:PGSC0003DMG401000287]
PGSC0003DMG400000402	1	0	5	0	0.00859857	-4	0	11	38808587	38809602	Osmotin [Source:PGSC_GENE;Acc:PGSC0003DMG400000402]
PGSC0003DMG400002988	1	0	5	0	0.00859857	-4	0	11	43264200	43270540	FAS protein [Source:PGSC_GENE;Acc:PGSC0003DMG400002988]
PGSC0003DMG400012958	1	0	5	0	0.00859857	-4	0	4	53863644	53868579	Conserved gene of unknown function [Source:PGSC_GENE;Acc:PGSC0003DMG400012958]
PGSC0003DMG400014627	1	0	5	0	0.00859857	-4	0	6	547636	549844	Glutathione S-transferase [Source:PGSC_GENE;Acc:PGSC0003DMG400014627]
PGSC0003DMG400016288	1	0	5	0	0.00859857	-4	0	6	39679301	39685642	Structural constituent of ribosome [Source:PGSC_GENE;Acc:PGSC0003DMG400016288]
PGSC0003DMG400018361	1	0	5	0	0.00859857	-4	0	7	48763399	48770982	Conserved gene of unknown function [Source:PGSC_GENE;Acc:PGSC0003DMG400018361]
PGSC0003DMG400024281	1	0	5	0	0.00859857	-4	0	12	5776516	5780741	Gamma aminobutyrate transaminase isoform2 [Source:PGSC_GENE;Acc:PGSC0003DMG400024281]
PGSC0003DMG400025105	1	0	5	0	0.00859857	-4	0	5	1647754	1656085	Carboxylesterase [Source:PGSC_GENE;Acc:PGSC0003DMG400025105]
PGSC0003DMG400026482	1	0	5	0	0.00859857	-4	0	3	46255067	46255690	Protein HVA22 [Source:PGSC_GENE;Acc:PGSC0003DMG400026482]
PGSC0003DMG400029555	1	0	5	0	0.00859857	-4	0	8	44927377	44927994	Receptor protein kinase [Source:PGSC_GENE;Acc:PGSC0003DMG400029555]
PGSC0003DMG400029842	1	0	5	0	0.00859857	-4	0	10	57857237	57857580	Gene of unknown function [Source:PGSC_GENE;Acc:PGSC0003DMG400029842]
PGSC0003DMG400031706	1	0	5	0	0.00859857	-4	0	0	45990309	45990825	Gene of unknown function [Source:PGSC_GENE;Acc:PGSC0003DMG400031706]
PGSC0003DMG400034274	1	0	5	0	0.00859857	-4	0	0	48568286	48568650	Flavonol synthase/flavanone 3-hydroxylase [Source:PGSC_GENE;Acc:PGSC0003DMG400034274]
PGSC0003DMG400035841	1	0	5	0	0.00859857	-4	0	10	11100850	11101275	S locus glycoprotein [Source:PGSC_GENE;Acc:PGSC0003DMG400035841]
PGSC0003DMG400036816	1	0	5	0	0.00859857	-4	0	10	20617291	20618319	U88 [Source:PGSC_GENE;Acc:PGSC0003DMG400036816]
PGSC0003DMG400038276	1	0	5	0	0.00859857	-4	0	7	41322088	41323502	Glucosyltransferase [Source:PGSC_GENE;Acc:PGSC0003DMG400038276]
PGSC0003DMG400039257	1	0	5	0	0.00859857	-4	0	0	16254792	16255238	Integrase core domain containing protein [Source:PGSC_GENE;Acc:PGSC0003DMG400039257]
PGSC0003DMG400043363	1	0	5	0	0.00859857	-4	0	0	25089193	25089819	UDP-glucose:glucosyltransferase [Source:PGSC_GENE;Acc:PGSC0003DMG400043363]
PGSC0003DMG400043413	1	0	5	0	0.00859857	-4	0	9	12039876	12040334	Gene of unknown function [Source:PGSC_GENE;Acc:PGSC0003DMG400043413]
PGSC0003DMG400043520	1	0	5	0	0.00859857	-4	0	9	4663879	4664613	Gene of unknown function [Source:PGSC_GENE;Acc:PGSC0003DMG400043520]
PGSC0003DMG400044681	1	0	5	0	0.00859857	-4	0	8	15183446	15183970	Integrase core domain containing protein [Source:PGSC_GENE;Acc:PGSC0003DMG400044681]
PGSC0003DMG401009392	1	0	5	0	0.00859857	-4	0	7	49940897	49943126	Pentatricopeptide repeat-containing protein [Source:PGSC_GENE;Acc:PGSC0003DMG401009392]
PGSC0003DMG400017839	3	0	8	0	0.000336519	-5	0	8	4191516	4192140	Gene of unknown function [Source:PGSC_GENE;Acc:PGSC0003DMG400017839]
PGSC0003DMG400027814	3	0	8	0	0.000336519	-5	0	3	1025634	1030304	Gene of unknown function [Source:PGSC_GENE;Acc:PGSC0003DMG400027814]
PGSC0003DMG400032056	3	0	8	0	0.000336519	-5	0	0	48958273	48958604	Protein transporter [Source:PGSC_GENE;Acc:PGSC0003DMG400032056]
PGSC0003DMG400034071	3	0	8	0	0.000336519	-5	0	0	48963397	48963750	Conserved gene of unknown function [Source:PGSC_GENE;Acc:PGSC0003DMG400034071]
PGSC0003DMG400034309	3	0	8	0	0.000336519	-5	0	5	14008195	14012197	Non-specific lipid-transfer protein [Source:PGSC_GENE;Acc:PGSC0003DMG400034309]
PGSC0003DMG400015693	0	1	5	1	0.000522114	-5	0	11	1584803	1589104	Resistance gene [Source:PGSC_GENE;Acc:PGSC0003DMG400015693]
PGSC0003DMG400033371	0	1	5	1	0.000522114	-5	0	0	36436200	36437401	Helicase [Source:PGSC_GENE;Acc:PGSC0003DMG400033371]
PGSC0003DMG400040725	0	1	5	1	0.000522114	-5	0	2	19262623	19263060	Zinc finger containing preotein [Source:PGSC_GENE;Acc:PGSC0003DMG400040725]
PGSC0003DMG400043680	0	1	5	1	0.000522114	-5	0	4	63165449	63165940	Leucine-rich repeat family protein / protein kinase family protein [Source:PGSC_GENE;Acc:PGSC0003DMG400043680]
PGSC0003DMG400007249	2	0	7	0	0.00104627	-5	0	5	46571643	46573508	Gene of unknown function [Source:PGSC_GENE;Acc:PGSC0003DMG400007249]
PGSC0003DMG400013752	2	0	7	0	0.00104627	-5	0	12	6892243	6896589	MYB domain class transcription factor [Source:PGSC_GENE;Acc:PGSC0003DMG400013752]
PGSC0003DMG400016085	2	0	7	0	0.00104627	-5	0	1	34598348	34598791	Plant disease resistant protein [Source:PGSC_GENE;Acc:PGSC0003DMG400016085]
PGSC0003DMG400026521	2	0	7	0	0.00104627	-5	0	6	48193663	48195492	Gene of unknown function [Source:PGSC_GENE;Acc:PGSC0003DMG400026521]
PGSC0003DMG400034947	2	0	7	0	0.00104627	-5	0	10	55136322	55136672	HMGR CoA reductase [Source:PGSC_GENE;Acc:PGSC0003DMG400034947]
PGSC0003DMG401032203	2	0	7	0	0.00104627	-5	0	1	1940714	1946323	Extensin [Source:PGSC_GENE;Acc:PGSC0003DMG401032203]
PGSC0003DMG400000160	0	0	5	0	0.00166424	-5	0	1	72010675	72014172	Gene of unknown function [Source:PGSC_GENE;Acc:PGSC0003DMG400000160]
PGSC0003DMG400000161	0	0	5	0	0.00166424	-5	0	1	72014233	72015560	Conserved gene of unknown function [Source:PGSC_GENE;Acc:PGSC0003DMG400000161]
PGSC0003DMG400004000	0	0	5	0	0.00166424	-5	0	11	7191916	7194875	ATP binding protein [Source:PGSC_GENE;Acc:PGSC0003DMG400004000]
PGSC0003DMG400004345	0	0	5	0	0.00166424	-5	0	3	45846043	45847096	Gene of unknown function [Source:PGSC_GENE;Acc:PGSC0003DMG400004345]
PGSC0003DMG400006434	0	0	5	0	0.00166424	-5	0	7	45653708	45659884	Gene of unknown function [Source:PGSC_GENE;Acc:PGSC0003DMG400006434]
PGSC0003DMG400011128	0	0	5	0	0.00166424	-5	0	10	53578155	53580874	Gene of unknown function [Source:PGSC_GENE;Acc:PGSC0003DMG400011128]
PGSC0003DMG400014093	0	0	5	0	0.00166424	-5	0	11	10503844	10509592	Flavonol synthase [Source:PGSC_GENE;Acc:PGSC0003DMG400014093]
PGSC0003DMG400015089	0	0	5	0	0.00166424	-5	0	8	41317038	41318195	Zinc ion binding protein [Source:PGSC_GENE;Acc:PGSC0003DMG400015089]
PGSC0003DMG400015236	0	0	5	0	0.00166424	-5	0	3	51064499	51065797	Gene of unknown function [Source:PGSC_GENE;Acc:PGSC0003DMG400015236]
PGSC0003DMG400015775	0	0	5	0	0.00166424	-5	0	2	44013359	44019569	Ribosomal protein L25 [Source:PGSC_GENE;Acc:PGSC0003DMG400015775]
PGSC0003DMG400019217	0	0	5	0	0.00166424	-5	0	10	51469785	51470105	AN2 [Source:PGSC_GENE;Acc:PGSC0003DMG400019217]
PGSC0003DMG400023205	0	0	5	0	0.00166424	-5	0	10	46744707	46751963	Amino acid transporter [Source:PGSC_GENE;Acc:PGSC0003DMG400023205]
PGSC0003DMG400027330	0	0	5	0	0.00166424	-5	0	11	4316736	4317455	Self-pruning interacting protein 1 [Source:PGSC_GENE;Acc:PGSC0003DMG400027330]
PGSC0003DMG400029131	0	0	5	0	0.00166424	-5	0	0	25029321	25030118	UDP-glucose:glucosyltransferase [Source:PGSC_GENE;Acc:PGSC0003DMG400029131]
PGSC0003DMG400030388	0	0	5	0	0.00166424	-5	0	6	57736580	57737437	Conserved gene of unknown function [Source:PGSC_GENE;Acc:PGSC0003DMG400030388]
PGSC0003DMG400034481	0	0	5	0	0.00166424	-5	0	0	37837479	37837928	Gene of unknown function [Source:PGSC_GENE;Acc:PGSC0003DMG400034481]
PGSC0003DMG400035313	0	0	5	0	0.00166424	-5	0	7	15396842	15399962	'chromo' domain containing protein [Source:PGSC_GENE;Acc:PGSC0003DMG400035313]
PGSC0003DMG400035683	0	0	5	0	0.00166424	-5	0	1	62362500	62364127	Gene of unknown function [Source:PGSC_GENE;Acc:PGSC0003DMG400035683]
PGSC0003DMG400035816	0	0	5	0	0.00166424	-5	0	4	53921404	53923047	Kinase [Source:PGSC_GENE;Acc:PGSC0003DMG400035816]
PGSC0003DMG400036249	0	0	5	0	0.00166424	-5	0	6	31223568	31224127	Conserved gene of unknown function [Source:PGSC_GENE;Acc:PGSC0003DMG400036249]
PGSC0003DMG400036916	0	0	5	0	0.00166424	-5	0	5	6724079	6724660	Gene of unknown function [Source:PGSC_GENE;Acc:PGSC0003DMG400036916]
PGSC0003DMG400040576	0	0	5	0	0.00166424	-5	0	1	26287845	26288420	Gene of unknown function [Source:PGSC_GENE;Acc:PGSC0003DMG400040576]
PGSC0003DMG400040729	0	0	5	0	0.00166424	-5	0	4	53923333	53924817	FERONIA receptor-like kinase [Source:PGSC_GENE;Acc:PGSC0003DMG400040729]
PGSC0003DMG400043677	0	0	5	0	0.00166424	-5	0	5	7342929	7344566	Gene of unknown function [Source:PGSC_GENE;Acc:PGSC0003DMG400043677]
PGSC0003DMG400043851	0	0	5	0	0.00166424	-5	0	10	15212798	15216456	'chromo' domain containing protein [Source:PGSC_GENE;Acc:PGSC0003DMG400043851]
PGSC0003DMG400044447	0	0	5	0	0.00166424	-5	0	11	7186902	7188593	Conserved gene of unknown function [Source:PGSC_GENE;Acc:PGSC0003DMG400044447]
PGSC0003DMG400046014	0	0	5	0	0.00166424	-5	0	7	54636491	54637136	Gene of unknown function [Source:PGSC_GENE;Acc:PGSC0003DMG400046014]
PGSC0003DMG402009306	0	0	5	0	0.00166424	-5	0	8	48575731	48576355	Disease resistance protein RGA1 [Source:PGSC_GENE;Acc:PGSC0003DMG402009306]
PGSC0003DMG400010102	1	0	6	0	0.00174582	-5	0	2	44414002	44414585	Gene of unknown function [Source:PGSC_GENE;Acc:PGSC0003DMG400010102]
PGSC0003DMG400018936	1	0	6	0	0.00174582	-5	0	10	47505253	47508753	RNase H family protein [Source:PGSC_GENE;Acc:PGSC0003DMG400018936]
PGSC0003DMG400023657	1	0	6	0	0.00174582	-5	0	10	57162195	57163823	Cytochrome P450 [Source:PGSC_GENE;Acc:PGSC0003DMG400023657]
PGSC0003DMG400039157	1	0	6	0	0.00174582	-5	0	0	35900856	35901622	Gene of unknown function [Source:PGSC_GENE;Acc:PGSC0003DMG400039157]
PGSC0003DMG400039487	1	0	6	0	0.00174582	-5	0	5	7110383	7110939	Gene of unknown function [Source:PGSC_GENE;Acc:PGSC0003DMG400039487]
PGSC0003DMG402029471	1	0	6	0	0.00174582	-5	0	4	2591615	2596735	Calcium ion binding protein [Source:PGSC_GENE;Acc:PGSC0003DMG402029471]
PGSC0003DMG400044018	0	2	6	2	1.22371e-05	-6	0	6	37102433	37106952	Gene of unknown function [Source:PGSC_GENE;Acc:PGSC0003DMG400044018]
PGSC0003DMG400013787	0	1	6	1	6.32248e-05	-6	0	7	12613912	12617741	Gene of unknown function [Source:PGSC_GENE;Acc:PGSC0003DMG400013787]
PGSC0003DMG400009812	2	0	8	0	9.17779e-05	-6	0	1	4808244	4808912	Cytochrome P450 [Source:PGSC_GENE;Acc:PGSC0003DMG400009812]
PGSC0003DMG400006534	1	0	7	0	0.000246781	-6	0	4	4124092	4124875	Gene of unknown function [Source:PGSC_GENE;Acc:PGSC0003DMG400006534]
PGSC0003DMG400016052	1	0	7	0	0.000246781	-6	0	0	32099329	32099957	Conserved gene of unknown function [Source:PGSC_GENE;Acc:PGSC0003DMG400016052]
PGSC0003DMG400024419	1	0	7	0	0.000246781	-6	0	6	42288162	42292291	Cembratrienol synthase 2a [Source:PGSC_GENE;Acc:PGSC0003DMG400024419]
PGSC0003DMG400032278	1	0	7	0	0.000246781	-6	0	2	16432261	16434803	TdcA1-ORF2 protein [Source:PGSC_GENE;Acc:PGSC0003DMG400032278]
PGSC0003DMG400034545	1	0	7	0	0.000246781	-6	0	4	47475079	47476616	Gene of unknown function [Source:PGSC_GENE;Acc:PGSC0003DMG400034545]
PGSC0003DMG400009728	0	0	6	0	0.000277373	-6	0	1	831469	833331	Nudix hydrolase 17, mitochondrial [Source:PGSC_GENE;Acc:PGSC0003DMG400009728]
PGSC0003DMG400015412	0	0	6	0	0.000277373	-6	0	12	56603301	56610715	Triacylglycerol lipase [Source:PGSC_GENE;Acc:PGSC0003DMG400015412]
PGSC0003DMG400015532	0	0	6	0	0.000277373	-6	0	11	45256750	45257512	ZPT2-13 [Source:PGSC_GENE;Acc:PGSC0003DMG400015532]
PGSC0003DMG400019724	0	0	6	0	0.000277373	-6	0	2	37114139	37115940	Cytochrome P450 monooxygenase CYP736B [Source:PGSC_GENE;Acc:PGSC0003DMG400019724]
PGSC0003DMG400021224	0	0	6	0	0.000277373	-6	0	2	29197781	29199018	Integrase [Source:PGSC_GENE;Acc:PGSC0003DMG400021224]
PGSC0003DMG400021375	0	0	6	0	0.000277373	-6	0	1	2617105	2618146	Conserved gene of unknown function [Source:PGSC_GENE;Acc:PGSC0003DMG400021375]
PGSC0003DMG400026694	0	0	6	0	0.000277373	-6	0	1	44654558	44654863	Gene of unknown function [Source:PGSC_GENE;Acc:PGSC0003DMG400026694]
PGSC0003DMG400027965	0	0	6	0	0.000277373	-6	0	4	63243827	63244737	ORF64c [Source:PGSC_GENE;Acc:PGSC0003DMG400027965]
PGSC0003DMG400042991	1	0	8	0	1.83556e-05	-7	0	11	7185191	7186510	F-box domain containing protein [Source:PGSC_GENE;Acc:PGSC0003DMG400042991]
PGSC0003DMG400013938	0	0	7	0	3.26322e-05	-7	0	11	13239794	13240526	Gene of unknown function [Source:PGSC_GENE;Acc:PGSC0003DMG400013938]
PGSC0003DMG400035154	0	0	7	0	3.26322e-05	-7	0	8	6184121	6186807	Transposon MuDR mudrA [Source:PGSC_GENE;Acc:PGSC0003DMG400035154]
PGSC0003DMG400040859	0	0	7	0	3.26322e-05	-7	0	1	50056530	50056925	Gene of unknown function [Source:PGSC_GENE;Acc:PGSC0003DMG400040859]
PGSC0003DMG400029819	15	0	0	1	2.03951e-06	15	-1	12	10090865	10091682	Non-LTR reverse transcriptase [Source:PGSC_GENE;Acc:PGSC0003DMG400029819]
PGSC0003DMG400045932	15	0	0	1	2.03951e-06	15	-1	5	34204973	34207156	Gene of unknown function [Source:PGSC_GENE;Acc:PGSC0003DMG400045932]
PGSC0003DMG400042030	14	0	0	1	1.83556e-05	14	-1	5	37406197	37407702	Gene of unknown function [Source:PGSC_GENE;Acc:PGSC0003DMG400042030]
PGSC0003DMG400035161	15	0	1	1	3.26322e-05	14	-1	5	31417305	31417838	Gene of unknown function [Source:PGSC_GENE;Acc:PGSC0003DMG400035161]
PGSC0003DMG400044385	15	0	1	1	3.26322e-05	14	-1	0	17731644	17734185	Gene of unknown function [Source:PGSC_GENE;Acc:PGSC0003DMG400044385]
PGSC0003DMG400045184	15	0	1	1	3.26322e-05	14	-1	0	17736999	17737574	Conserved gene of unknown function [Source:PGSC_GENE;Acc:PGSC0003DMG400045184]
PGSC0003DMG400035051	13	0	0	1	9.17779e-05	13	-1	6	28137690	28139150	Gene of unknown function [Source:PGSC_GENE;Acc:PGSC0003DMG400035051]
PGSC0003DMG400035674	13	0	0	1	9.17779e-05	13	-1	11	6489042	6489698	Ulp1 protease family, C-terminal catalytic domain containing protein [Source:PGSC_GENE;Acc:PGSC0003DMG400035674]
PGSC0003DMG400043780	13	0	0	1	9.17779e-05	13	-1	6	3420211	3422115	Gene of unknown function [Source:PGSC_GENE;Acc:PGSC0003DMG400043780]
PGSC0003DMG400044851	13	0	0	1	9.17779e-05	13	-1	2	10518893	10521786	Gene of unknown function [Source:PGSC_GENE;Acc:PGSC0003DMG400044851]
PGSC0003DMG400046458	13	0	0	1	9.17779e-05	13	-1	6	28141063	28142158	Gene of unknown function [Source:PGSC_GENE;Acc:PGSC0003DMG400046458]
PGSC0003DMG400038991	14	0	1	1	0.000246781	13	-1	11	21525012	21531549	Integrase core domain containing protein [Source:PGSC_GENE;Acc:PGSC0003DMG400038991]
PGSC0003DMG400040959	14	0	1	1	0.000246781	13	-1	6	16087821	16088123	Integrase core domain containing protein [Source:PGSC_GENE;Acc:PGSC0003DMG400040959]
PGSC0003DMG400043620	14	0	1	1	0.000246781	13	-1	6	16131281	16134158	'chromo' domain containing protein [Source:PGSC_GENE;Acc:PGSC0003DMG400043620]
PGSC0003DMG400037715	15	0	2	1	0.000277373	13	-1	5	29970654	29973397	Gene of unknown function [Source:PGSC_GENE;Acc:PGSC0003DMG400037715]
PGSC0003DMG400039568	15	0	2	1	0.000277373	13	-1	0	10892485	10895788	Integrase core domain containing protein [Source:PGSC_GENE;Acc:PGSC0003DMG400039568]
PGSC0003DMG400045944	15	0	2	1	0.000277373	13	-1	5	39059943	39060344	Gene of unknown function [Source:PGSC_GENE;Acc:PGSC0003DMG400045944]
PGSC0003DMG402010885	15	0	2	1	0.000277373	13	-1	0	23175035	23175398	Gene of unknown function [Source:PGSC_GENE;Acc:PGSC0003DMG402010885]
PGSC0003DMG400035866	12	0	0	1	0.000336519	12	-1	1	33835920	33836576	Heat shock protein DnaJ [Source:PGSC_GENE;Acc:PGSC0003DMG400035866]
PGSC0003DMG401005669	12	0	0	1	0.000336519	12	-1	3	58340542	58345893	Conserved gene of unknown function [Source:PGSC_GENE;Acc:PGSC0003DMG401005669]
PGSC0003DMG403005669	12	0	0	1	0.000336519	12	-1	3	58339567	58341021	Golgin-84 [Source:PGSC_GENE;Acc:PGSC0003DMG403005669]
PGSC0003DMG400019108	13	0	1	1	0.00104627	12	-1	2	9610243	9613801	SEC12 1 [Source:PGSC_GENE;Acc:PGSC0003DMG400019108]
PGSC0003DMG400034525	13	0	1	1	0.00104627	12	-1	1	37956008	37956418	Gene of unknown function [Source:PGSC_GENE;Acc:PGSC0003DMG400034525]
PGSC0003DMG400038060	13	0	1	1	0.00104627	12	-1	5	38909497	38910506	MADS-box protein AGL35 [Source:PGSC_GENE;Acc:PGSC0003DMG400038060]
PGSC0003DMG400038933	13	0	1	1	0.00104627	12	-1	5	36517887	36518375	Gene of unknown function [Source:PGSC_GENE;Acc:PGSC0003DMG400038933]
PGSC0003DMG400043557	13	0	1	1	0.00104627	12	-1	5	25330062	25333213	Gene of unknown function [Source:PGSC_GENE;Acc:PGSC0003DMG400043557]
PGSC0003DMG400022021	15	0	3	1	0.00166424	12	-1	5	30050769	30054545	Gene of unknown function [Source:PGSC_GENE;Acc:PGSC0003DMG400022021]
PGSC0003DMG400031551	15	0	3	1	0.00166424	12	-1	0	34936190	34937025	Conserved gene of unknown function [Source:PGSC_GENE;Acc:PGSC0003DMG400031551]
PGSC0003DMG400035159	15	0	3	1	0.00166424	12	-1	5	31380813	31381205	Gene of unknown function [Source:PGSC_GENE;Acc:PGSC0003DMG400035159]
PGSC0003DMG400036523	15	0	3	1	0.00166424	12	-1	0	16106308	16106877	Gene of unknown function [Source:PGSC_GENE;Acc:PGSC0003DMG400036523]
PGSC0003DMG400037171	15	0	3	1	0.00166424	12	-1	5	31378979	31379702	Gene of unknown function [Source:PGSC_GENE;Acc:PGSC0003DMG400037171]
PGSC0003DMG400038715	15	0	3	1	0.00166424	12	-1	5	30043135	30045310	Gene of unknown function [Source:PGSC_GENE;Acc:PGSC0003DMG400038715]
PGSC0003DMG400038962	15	0	3	1	0.00166424	12	-1	5	31373790	31377843	Gene of unknown function [Source:PGSC_GENE;Acc:PGSC0003DMG400038962]
PGSC0003DMG400041705	15	0	3	1	0.00166424	12	-1	5	29938383	29939221	Gene of unknown function [Source:PGSC_GENE;Acc:PGSC0003DMG400041705]
PGSC0003DMG400042821	15	0	3	1	0.00166424	12	-1	5	30031773	30032467	Gene of unknown function [Source:PGSC_GENE;Acc:PGSC0003DMG400042821]
PGSC0003DMG400035121	14	0	2	1	0.00174582	12	-1	5	30122662	30123468	Gene of unknown function [Source:PGSC_GENE;Acc:PGSC0003DMG400035121]
PGSC0003DMG400036886	14	0	2	1	0.00174582	12	-1	10	44577947	44578831	Integrase core domain containing protein [Source:PGSC_GENE;Acc:PGSC0003DMG400036886]
PGSC0003DMG400041549	14	0	2	1	0.00174582	12	-1	5	30001430	30001783	Gene of unknown function [Source:PGSC_GENE;Acc:PGSC0003DMG400041549]
PGSC0003DMG400041938	14	0	2	1	0.00174582	12	-1	5	30117663	30120334	Gene of unknown function [Source:PGSC_GENE;Acc:PGSC0003DMG400041938]
PGSC0003DMG400043430	14	0	2	1	0.00174582	12	-1	5	25888011	25890119	Gene of unknown function [Source:PGSC_GENE;Acc:PGSC0003DMG400043430]
PGSC0003DMG400044029	14	0	2	1	0.00174582	12	-1	2	4401848	4402234	Gene of unknown function [Source:PGSC_GENE;Acc:PGSC0003DMG400044029]
PGSC0003DMG400044900	14	0	2	1	0.00174582	12	-1	6	18955733	18958630	Homeobox protein [Source:PGSC_GENE;Acc:PGSC0003DMG400044900]
PGSC0003DMG400009733	11	0	0	1	0.00201911	11	-1	1	782905	783233	Conserved gene of unknown function [Source:PGSC_GENE;Acc:PGSC0003DMG400009733]
PGSC0003DMG400040093	11	0	0	1	0.00201911	11	-1	7	20131854	20138588	Conserved gene of unknown function [Source:PGSC_GENE;Acc:PGSC0003DMG400040093]
PGSC0003DMG400040407	11	0	0	1	0.00201911	11	-1	2	9547174	9547668	Gene of unknown function [Source:PGSC_GENE;Acc:PGSC0003DMG400040407]
PGSC0003DMG400042315	11	0	0	1	0.00201911	11	-1	7	25431689	25438322	Gene of unknown function [Source:PGSC_GENE;Acc:PGSC0003DMG400042315]
PGSC0003DMG400018903	12	0	1	1	0.00327341	11	-1	12	10614834	10622662	Cc-nbs-lrr resistance protein [Source:PGSC_GENE;Acc:PGSC0003DMG400018903]
PGSC0003DMG400020658	12	0	1	1	0.00327341	11	-1	6	2565306	2569618	Peroxisome biogenesis factor 13 [Source:PGSC_GENE;Acc:PGSC0003DMG400020658]
PGSC0003DMG400036208	12	0	1	1	0.00327341	11	-1	5	26948831	26950332	Polyprotein protein [Source:PGSC_GENE;Acc:PGSC0003DMG400036208]
PGSC0003DMG400038794	12	0	1	1	0.00327341	11	-1	0	11022586	11023725	Gene of unknown function [Source:PGSC_GENE;Acc:PGSC0003DMG400038794]
PGSC0003DMG400041599	12	0	1	1	0.00327341	11	-1	0	8678583	8678999	Gene of unknown function [Source:PGSC_GENE;Acc:PGSC0003DMG400041599]
PGSC0003DMG400043003	12	0	1	1	0.00327341	11	-1	1	18098440	18098859	Gene of unknown function [Source:PGSC_GENE;Acc:PGSC0003DMG400043003]
PGSC0003DMG400044465	12	0	1	1	0.00327341	11	-1	5	40221253	40221845	Integrase core domain containing protein [Source:PGSC_GENE;Acc:PGSC0003DMG400044465]
PGSC0003DMG400006597	13	0	2	1	0.00624294	11	-1	1	24356027	24360407	Gag-pol polyprotein [Source:PGSC_GENE;Acc:PGSC0003DMG400006597]
PGSC0003DMG400037267	13	0	2	1	0.00624294	11	-1	1	25680475	25681107	Gene of unknown function [Source:PGSC_GENE;Acc:PGSC0003DMG400037267]
PGSC0003DMG400037615	13	0	2	1	0.00624294	11	-1	1	24522616	24530148	Gene of unknown function [Source:PGSC_GENE;Acc:PGSC0003DMG400037615]
PGSC0003DMG400040694	13	0	2	1	0.00624294	11	-1	1	24470034	24471644	Gag-pol polyprotein [Source:PGSC_GENE;Acc:PGSC0003DMG400040694]
PGSC0003DMG400041651	13	0	2	1	0.00624294	11	-1	5	28984772	28985188	Gene of unknown function [Source:PGSC_GENE;Acc:PGSC0003DMG400041651]
PGSC0003DMG400045599	13	0	2	1	0.00624294	11	-1	6	18513076	18513471	Integrase core domain containing protein [Source:PGSC_GENE;Acc:PGSC0003DMG400045599]
PGSC0003DMG400030979	13	1	2	2	0.00717091	11	-1	5	8259999	8268810	Polygalacturonase non-catalytic subunit AroGP3 [Source:PGSC_GENE;Acc:PGSC0003DMG400030979]
PGSC0003DMG400007076	15	0	4	1	0.00790514	11	-1	7	52617545	52622791	CYP72A58 [Source:PGSC_GENE;Acc:PGSC0003DMG400007076]
PGSC0003DMG400007109	15	0	4	1	0.00790514	11	-1	7	52623031	52623458	Cytochrome P450 [Source:PGSC_GENE;Acc:PGSC0003DMG400007109]
PGSC0003DMG400028081	15	0	4	1	0.00790514	11	-1	0	35376599	35382367	Cc-nbs-lrr resistance protein [Source:PGSC_GENE;Acc:PGSC0003DMG400028081]
PGSC0003DMG400035359	15	0	4	1	0.00790514	11	-1	1	17915255	17916067	Gene of unknown function [Source:PGSC_GENE;Acc:PGSC0003DMG400035359]
PGSC0003DMG400037270	15	0	4	1	0.00790514	11	-1	4	25156331	25159848	Gene of unknown function [Source:PGSC_GENE;Acc:PGSC0003DMG400037270]
PGSC0003DMG400041608	15	0	4	1	0.00790514	11	-1	0	16107051	16111901	Gene of unknown function [Source:PGSC_GENE;Acc:PGSC0003DMG400041608]
PGSC0003DMG400046385	15	0	4	1	0.00790514	11	-1	0	33772941	33773477	GTP-binding protein [Source:PGSC_GENE;Acc:PGSC0003DMG400046385]
PGSC0003DMG400007030	14	0	3	1	0.00859857	11	-1	5	45264882	45272376	Transposase [Source:PGSC_GENE;Acc:PGSC0003DMG400007030]
PGSC0003DMG400020763	14	0	3	1	0.00859857	11	-1	5	33294560	33294892	Integrase core domain containing protein [Source:PGSC_GENE;Acc:PGSC0003DMG400020763]
PGSC0003DMG400037872	14	1	3	2	0.00859857	11	-1	0	18878965	18880589	CG6004 [Source:PGSC_GENE;Acc:PGSC0003DMG400037872]
PGSC0003DMG400040210	14	0	3	1	0.00859857	11	-1	5	29942019	29943071	Conserved gene of unknown function [Source:PGSC_GENE;Acc:PGSC0003DMG400040210]
PGSC0003DMG400040403	14	0	3	1	0.00859857	11	-1	6	45540000	45540401	Gene of unknown function [Source:PGSC_GENE;Acc:PGSC0003DMG400040403]
PGSC0003DMG400042600	14	0	3	1	0.00859857	11	-1	0	27218149	27218937	Gene of unknown function [Source:PGSC_GENE;Acc:PGSC0003DMG400042600]
PGSC0003DMG400016968	10	0	0	1	0.00296137	10	-1	5	10777310	10782285	EMB1745 [Source:PGSC_GENE;Acc:PGSC0003DMG400016968]
PGSC0003DMG400040887	10	0	0	1	0.00296137	10	-1	7	25431317	25431685	Conserved gene of unknown function [Source:PGSC_GENE;Acc:PGSC0003DMG400040887]
PGSC0003DMG400043548	10	0	0	1	0.00296137	10	-1	7	28576584	28579335	Gene of unknown function [Source:PGSC_GENE;Acc:PGSC0003DMG400043548]
PGSC0003DMG400044579	10	0	0	1	0.00296137	10	-1	5	50362144	50368567	Gene of unknown function [Source:PGSC_GENE;Acc:PGSC0003DMG400044579]
PGSC0003DMG400044692	10	0	0	1	0.00296137	10	-1	12	33601330	33603369	Gene of unknown function [Source:PGSC_GENE;Acc:PGSC0003DMG400044692]
PGSC0003DMG400046220	10	1	0	2	0.0052497	10	-1	7	20630717	20631307	Gene of unknown function [Source:PGSC_GENE;Acc:PGSC0003DMG400046220]
PGSC0003DMG400017013	9	0	0	1	0.00939806	9	-1	5	23294715	23295343	Gag-pol polyprotein [Source:PGSC_GENE;Acc:PGSC0003DMG400017013]
PGSC0003DMG400037623	9	0	0	1	0.00939806	9	-1	0	1447410	1447907	Gene of unknown function [Source:PGSC_GENE;Acc:PGSC0003DMG400037623]
PGSC0003DMG400038747	9	0	0	1	0.00939806	9	-1	7	20244705	20246002	Gene of unknown function [Source:PGSC_GENE;Acc:PGSC0003DMG400038747]
PGSC0003DMG400039101	9	0	0	1	0.00939806	9	-1	5	27324259	27327235	Gene of unknown function [Source:PGSC_GENE;Acc:PGSC0003DMG400039101]
PGSC0003DMG400041198	9	0	0	1	0.00939806	9	-1	4	42901688	42903813	Gene of unknown function [Source:PGSC_GENE;Acc:PGSC0003DMG400041198]
PGSC0003DMG400043154	9	0	0	1	0.00939806	9	-1	5	31125085	31126484	Conserved gene of unknown function [Source:PGSC_GENE;Acc:PGSC0003DMG400043154]
PGSC0003DMG400043583	9	0	0	1	0.00939806	9	-1	7	25460601	25462164	Gene of unknown function [Source:PGSC_GENE;Acc:PGSC0003DMG400043583]
PGSC0003DMG400043604	9	0	0	1	0.00939806	9	-1	0	9212875	9213213	Gene of unknown function [Source:PGSC_GENE;Acc:PGSC0003DMG400043604]
PGSC0003DMG401010885	9	0	0	1	0.00939806	9	-1	0	23180073	23180589	Gene of unknown function [Source:PGSC_GENE;Acc:PGSC0003DMG401010885]
PGSC0003DMG400003097	6	0	7	1	0.00939806	-1	-1	2	30665412	30669175	Flavonol synthase/flavanone 3-hydroxylase [Source:PGSC_GENE;Acc:PGSC0003DMG400003097]
PGSC0003DMG400042860	2	0	5	1	0.00624294	-3	-1	1	50913394	50913735	Gene of unknown function [Source:PGSC_GENE;Acc:PGSC0003DMG400042860]
PGSC0003DMG400044993	2	0	5	1	0.00624294	-3	-1	7	41892648	41899952	Gene of unknown function [Source:PGSC_GENE;Acc:PGSC0003DMG400044993]
PGSC0003DMG401018696	2	0	5	1	0.00624294	-3	-1	11	42849160	42851253	Disease resistance protein R3a [Source:PGSC_GENE;Acc:PGSC0003DMG401018696]
PGSC0003DMG400035853	1	1	4	2	0.00717091	-3	-1	9	28306787	28315035	Integrase core domain containing protein [Source:PGSC_GENE;Acc:PGSC0003DMG400035853]
PGSC0003DMG400012158	0	0	3	1	0.00790514	-3	-1	8	55766208	55766885	Conserved gene of unknown function [Source:PGSC_GENE;Acc:PGSC0003DMG400012158]
PGSC0003DMG400026613	0	0	3	1	0.00790514	-3	-1	9	12276650	12280905	Cytochrome P450 71 family protein [Source:PGSC_GENE;Acc:PGSC0003DMG400026613]
PGSC0003DMG400045725	0	0	3	1	0.00790514	-3	-1	4	11701700	11702179	Gene of unknown function [Source:PGSC_GENE;Acc:PGSC0003DMG400045725]
PGSC0003DMG400047266	0	0	3	1	0.00790514	-3	-1	1	36144723	36145616	F-box protein [Source:PGSC_GENE;Acc:PGSC0003DMG400047266]
PGSC0003DMG401000617	0	0	3	1	0.00790514	-3	-1	3	56458525	56462589	Conserved gene of unknown function [Source:PGSC_GENE;Acc:PGSC0003DMG401000617]
PGSC0003DMG401016574	0	0	3	1	0.00790514	-3	-1	4	54489182	54492141	Phytase [Source:PGSC_GENE;Acc:PGSC0003DMG401016574]
PGSC0003DMG401030736	0	0	3	1	0.00790514	-3	-1	7	3122211	3124354	Zinc finger family protein [Source:PGSC_GENE;Acc:PGSC0003DMG401030736]
PGSC0003DMG402016574	0	0	3	1	0.00790514	-3	-1	4	54489202	54494378	Nucleotide pyrophosphatase/phosphodiesterase [Source:PGSC_GENE;Acc:PGSC0003DMG402016574]
PGSC0003DMG400008700	1	0	4	1	0.00859857	-3	-1	4	52597599	52599014	F-box family protein [Source:PGSC_GENE;Acc:PGSC0003DMG400008700]
PGSC0003DMG400013889	1	0	4	1	0.00859857	-3	-1	12	6357592	6366987	Disease resistance protein Gpa2 [Source:PGSC_GENE;Acc:PGSC0003DMG400013889]
PGSC0003DMG400014669	0	1	3	2	0.00859857	-3	-1	1	88513480	88514046	Gene of unknown function [Source:PGSC_GENE;Acc:PGSC0003DMG400014669]
PGSC0003DMG400018694	1	0	4	1	0.00859857	-3	-1	11	42834604	42836938	Disease resistance protein R3a [Source:PGSC_GENE;Acc:PGSC0003DMG400018694]
PGSC0003DMG400041105	1	0	4	1	0.00859857	-3	-1	5	35262300	35263007	Gene of unknown function [Source:PGSC_GENE;Acc:PGSC0003DMG400041105]
PGSC0003DMG400043746	1	0	4	1	0.00859857	-3	-1	1	62684844	62685677	Transposon MuDR mudrA [Source:PGSC_GENE;Acc:PGSC0003DMG400043746]
PGSC0003DMG400041532	3	0	7	1	0.000336519	-4	-1	0	25035995	25036819	UDP-glucose:glucosyltransferase [Source:PGSC_GENE;Acc:PGSC0003DMG400041532]
PGSC0003DMG400044171	2	0	6	1	0.00104627	-4	-1	8	53627508	53629751	P69E protein [Source:PGSC_GENE;Acc:PGSC0003DMG400044171]
PGSC0003DMG400045235	2	0	6	1	0.00104627	-4	-1	8	53632907	53634781	P69E protein [Source:PGSC_GENE;Acc:PGSC0003DMG400045235]
PGSC0003DMG400014458	1	0	5	1	0.00174582	-4	-1	12	48566122	48569934	Pollen-specific C2 domain containing protein [Source:PGSC_GENE;Acc:PGSC0003DMG400014458]
PGSC0003DMG400043719	1	0	5	1	0.00174582	-4	-1	1	42883524	42883969	Integrase core domain containing protein [Source:PGSC_GENE;Acc:PGSC0003DMG400043719]
PGSC0003DMG400044701	2	0	7	1	9.17779e-05	-5	-1	4	63128371	63129954	Ulp1 protease family, C-terminal catalytic domain containing protein [Source:PGSC_GENE;Acc:PGSC0003DMG400044701]
PGSC0003DMG400012807	0	0	5	1	0.000277373	-5	-1	3	1993014	1996218	Conserved gene of unknown function [Source:PGSC_GENE;Acc:PGSC0003DMG400012807]
PGSC0003DMG400016050	1	0	7	1	1.83556e-05	-6	-1	0	32097733	32099075	UDP-glucose:glucosyltransferase [Source:PGSC_GENE;Acc:PGSC0003DMG400016050]
PGSC0003DMG400043405	14	0	0	2	1.83556e-05	14	-2	2	10897017	10898967	Gene of unknown function [Source:PGSC_GENE;Acc:PGSC0003DMG400043405]
PGSC0003DMG400043580	14	0	0	2	1.83556e-05	14	-2	5	36406440	36407326	Gene of unknown function [Source:PGSC_GENE;Acc:PGSC0003DMG400043580]
PGSC0003DMG400034775	15	0	1	2	3.26322e-05	14	-2	7	11351388	11353060	Integrase core domain containing protein [Source:PGSC_GENE;Acc:PGSC0003DMG400034775]
PGSC0003DMG400041301	15	0	1	2	3.26322e-05	14	-2	0	10736309	10738006	Gene of unknown function [Source:PGSC_GENE;Acc:PGSC0003DMG400041301]
PGSC0003DMG400045004	15	0	1	2	3.26322e-05	14	-2	5	20667140	20671842	Gene of unknown function [Source:PGSC_GENE;Acc:PGSC0003DMG400045004]
PGSC0003DMG400038983	13	0	0	2	9.17779e-05	13	-2	6	14476800	14478483	Gene of unknown function [Source:PGSC_GENE;Acc:PGSC0003DMG400038983]
PGSC0003DMG400044997	14	0	1	2	0.000246781	13	-2	5	39139534	39142691	Mads box protein [Source:PGSC_GENE;Acc:PGSC0003DMG400044997]
PGSC0003DMG400047042	14	0	1	2	0.000246781	13	-2	6	14409330	14415664	Gene of unknown function [Source:PGSC_GENE;Acc:PGSC0003DMG400047042]
PGSC0003DMG400045325	15	0	2	2	0.000277373	13	-2	5	41075151	41076352	Gene of unknown function [Source:PGSC_GENE;Acc:PGSC0003DMG400045325]
PGSC0003DMG400042626	12	3	0	5	0.0001652	12	-2	12	9906517	9910535	Conserved gene of unknown function [Source:PGSC_GENE;Acc:PGSC0003DMG400042626]
PGSC0003DMG400035999	12	0	0	2	0.000336519	12	-2	2	5207402	5209923	Gene of unknown function [Source:PGSC_GENE;Acc:PGSC0003DMG400035999]
PGSC0003DMG400046272	12	0	0	2	0.000336519	12	-2	6	27632785	27633102	Gene of unknown function [Source:PGSC_GENE;Acc:PGSC0003DMG400046272]
PGSC0003DMG400039653	13	0	1	2	0.00104627	12	-2	5	34190121	34190972	Gene of unknown function [Source:PGSC_GENE;Acc:PGSC0003DMG400039653]
PGSC0003DMG400046134	13	0	1	2	0.00104627	12	-2	5	40714235	40715452	Gene of unknown function [Source:PGSC_GENE;Acc:PGSC0003DMG400046134]
PGSC0003DMG400032519	15	0	3	2	0.00166424	12	-2	11	35501172	35503189	Pentatricopeptide repeat-containing protein [Source:PGSC_GENE;Acc:PGSC0003DMG400032519]
PGSC0003DMG400041287	15	0	3	2	0.00166424	12	-2	6	28197734	28205376	Integrase core domain containing protein [Source:PGSC_GENE;Acc:PGSC0003DMG400041287]
PGSC0003DMG400039872	14	0	2	2	0.00288795	12	-2	0	10728670	10729044	Gene of unknown function [Source:PGSC_GENE;Acc:PGSC0003DMG400039872]
PGSC0003DMG400035570	11	0	0	2	0.000856594	11	-2	4	14032720	14035196	Gene of unknown function [Source:PGSC_GENE;Acc:PGSC0003DMG400035570]
PGSC0003DMG400036310	11	0	0	2	0.000856594	11	-2	0	9139762	9140702	Conserved gene of unknown function [Source:PGSC_GENE;Acc:PGSC0003DMG400036310]
PGSC0003DMG400038443	11	0	0	2	0.000856594	11	-2	0	9207352	9212282	Gene of unknown function [Source:PGSC_GENE;Acc:PGSC0003DMG400038443]
PGSC0003DMG400039361	11	0	0	2	0.000856594	11	-2	7	15222059	15223199	Gag-pol polyprotein [Source:PGSC_GENE;Acc:PGSC0003DMG400039361]
PGSC0003DMG400041313	11	0	0	2	0.000856594	11	-2	7	22328405	22328743	Gene of unknown function [Source:PGSC_GENE;Acc:PGSC0003DMG400041313]
PGSC0003DMG400042156	11	0	0	2	0.000856594	11	-2	3	35952064	35959590	Gene of unknown function [Source:PGSC_GENE;Acc:PGSC0003DMG400042156]
PGSC0003DMG400045341	11	0	0	2	0.000856594	11	-2	7	23681121	23682178	Gene of unknown function [Source:PGSC_GENE;Acc:PGSC0003DMG400045341]
PGSC0003DMG400045657	11	1	0	3	0.00152555	11	-2	2	5245857	5246192	Gene of unknown function [Source:PGSC_GENE;Acc:PGSC0003DMG400045657]
PGSC0003DMG400029680	12	0	1	2	0.00327341	11	-2	6	23700242	23701132	HECT; Ubiquitin [Source:PGSC_GENE;Acc:PGSC0003DMG400029680]
PGSC0003DMG400030980	12	0	1	2	0.00327341	11	-2	5	8260258	8260773	Polygalacturonase non-catalytic subunit AroGP3 [Source:PGSC_GENE;Acc:PGSC0003DMG400030980]
PGSC0003DMG400039209	12	0	1	2	0.00327341	11	-2	2	80548	85573	Gene of unknown function [Source:PGSC_GENE;Acc:PGSC0003DMG400039209]
PGSC0003DMG400022177	12	2	1	4	0.00489074	11	-2	7	55425007	55430287	Enoyl-CoA hydratase, mitochondrial [Source:PGSC_GENE;Acc:PGSC0003DMG400022177]
PGSC0003DMG400044158	12	1	1	3	0.00489074	11	-2	12	7158871	7168307	Early nodulin-like 2 predicted GPI-anchored protein [Source:PGSC_GENE;Acc:PGSC0003DMG400044158]
PGSC0003DMG400006598	13	0	2	2	0.00624294	11	-2	1	24326408	24330701	RCC1 and BTB domain-containing protein [Source:PGSC_GENE;Acc:PGSC0003DMG400006598]
PGSC0003DMG400038450	13	0	2	2	0.00624294	11	-2	2	4299805	4300173	Integrase core domain containing protein [Source:PGSC_GENE;Acc:PGSC0003DMG400038450]
PGSC0003DMG400040895	13	0	2	2	0.00624294	11	-2	6	23337366	23344485	Gene of unknown function [Source:PGSC_GENE;Acc:PGSC0003DMG400040895]
PGSC0003DMG400042037	13	0	2	2	0.00624294	11	-2	12	18647652	18650038	Conserved gene of unknown function [Source:PGSC_GENE;Acc:PGSC0003DMG400042037]
PGSC0003DMG400044977	13	0	2	2	0.00624294	11	-2	0	24082288	24084625	Gene of unknown function [Source:PGSC_GENE;Acc:PGSC0003DMG400044977]
PGSC0003DMG400045048	13	0	2	2	0.00624294	11	-2	1	24331808	24333843	Gene of unknown function [Source:PGSC_GENE;Acc:PGSC0003DMG400045048]
PGSC0003DMG400024206	15	0	4	2	0.00790514	11	-2	7	7168026	7177489	N protein [Source:PGSC_GENE;Acc:PGSC0003DMG400024206]
PGSC0003DMG400039683	15	0	4	2	0.00790514	11	-2	6	8724316	8733312	Gene of unknown function [Source:PGSC_GENE;Acc:PGSC0003DMG400039683]
PGSC0003DMG400046441	10	0	0	2	0.00228833	10	-2	7	22286899	22288234	Gene of unknown function [Source:PGSC_GENE;Acc:PGSC0003DMG400046441]
PGSC0003DMG400042413	10	1	0	3	0.00485811	10	-2	2	14129821	14132130	Gene of unknown function [Source:PGSC_GENE;Acc:PGSC0003DMG400042413]
PGSC0003DMG400036881	11	0	1	2	0.00719539	10	-2	7	21758481	21758801	Gene of unknown function [Source:PGSC_GENE;Acc:PGSC0003DMG400036881]
PGSC0003DMG400040018	11	0	1	2	0.00719539	10	-2	11	28319423	28321108	'chromo' domain containing protein [Source:PGSC_GENE;Acc:PGSC0003DMG400040018]
PGSC0003DMG400041713	11	0	1	2	0.00719539	10	-2	7	21984759	21985581	Gene of unknown function [Source:PGSC_GENE;Acc:PGSC0003DMG400041713]
PGSC0003DMG400043595	9	0	0	2	0.00411165	9	-2	7	15176598	15177149	Mads box protein [Source:PGSC_GENE;Acc:PGSC0003DMG400043595]
PGSC0003DMG400044549	9	0	0	2	0.00411165	9	-2	7	28596277	28596804	Integrase core domain containing protein [Source:PGSC_GENE;Acc:PGSC0003DMG400044549]
PGSC0003DMG400045359	9	0	0	2	0.00411165	9	-2	7	28590233	28593083	Gene of unknown function [Source:PGSC_GENE;Acc:PGSC0003DMG400045359]
PGSC0003DMG400046310	9	0	0	2	0.00411165	9	-2	2	10908703	10913145	Gene of unknown function [Source:PGSC_GENE;Acc:PGSC0003DMG400046310]
PGSC0003DMG400019669	9	1	0	3	0.00862712	9	-2	11	42227458	42231426	Potato resistance I2GA-SH23-3 [Source:PGSC_GENE;Acc:PGSC0003DMG400019669]
PGSC0003DMG400015638	8	0	0	2	0.00939806	8	-2	7	16835821	16839287	Gene of unknown function [Source:PGSC_GENE;Acc:PGSC0003DMG400015638]
PGSC0003DMG400025677	8	0	0	2	0.00939806	8	-2	0	19849824	19851089	Conserved gene of unknown function [Source:PGSC_GENE;Acc:PGSC0003DMG400025677]
PGSC0003DMG400030293	8	0	0	2	0.00939806	8	-2	0	32120185	32120502	Glycosyl hydrolase family 17 protein [Source:PGSC_GENE;Acc:PGSC0003DMG400030293]
PGSC0003DMG400042546	8	0	0	2	0.00939806	8	-2	0	11087281	11088158	Gene of unknown function [Source:PGSC_GENE;Acc:PGSC0003DMG400042546]
PGSC0003DMG400043817	8	0	0	2	0.00939806	8	-2	12	18627773	18628285	Gag-pol polyprotein [Source:PGSC_GENE;Acc:PGSC0003DMG400043817]
PGSC0003DMG400044021	8	0	0	2	0.00939806	8	-2	5	20704118	20705082	Gene of unknown function [Source:PGSC_GENE;Acc:PGSC0003DMG400044021]
PGSC0003DMG400044231	8	0	0	2	0.00939806	8	-2	12	10345869	10346366	Type I MADS box transcription factor [Source:PGSC_GENE;Acc:PGSC0003DMG400044231]
PGSC0003DMG400005310	1	4	2	6	0.0052497	-1	-2	1	50914652	50915321	Cytochrome b559 subunit alpha [Source:PGSC_GENE;Acc:PGSC0003DMG400005310]
PGSC0003DMG400008667	0	0	2	2	0.00790514	-2	-2	12	19272640	19273809	Conserved gene of unknown function [Source:PGSC_GENE;Acc:PGSC0003DMG400008667]
PGSC0003DMG400010561	0	0	2	2	0.00790514	-2	-2	10	3365988	3370220	Glucosidase II beta subunit [Source:PGSC_GENE;Acc:PGSC0003DMG400010561]
PGSC0003DMG400027246	0	0	2	2	0.00790514	-2	-2	4	10048673	10052662	Ulp1 protease family, C-terminal catalytic domain containing protein [Source:PGSC_GENE;Acc:PGSC0003DMG400027246]
PGSC0003DMG400031477	0	0	2	2	0.00790514	-2	-2	11	1506272	1506867	TMV resistance protein N [Source:PGSC_GENE;Acc:PGSC0003DMG400031477]
PGSC0003DMG400047148	0	0	2	2	0.00790514	-2	-2	4	27983860	27985282	Integrase core domain containing protein [Source:PGSC_GENE;Acc:PGSC0003DMG400047148]
PGSC0003DMG400007673	0	0	3	2	0.00166424	-3	-2	6	44912713	44916295	Gene of unknown function [Source:PGSC_GENE;Acc:PGSC0003DMG400007673]
PGSC0003DMG400047080	0	0	3	2	0.00166424	-3	-2	9	28304987	28305550	Gene of unknown function [Source:PGSC_GENE;Acc:PGSC0003DMG400047080]
PGSC0003DMG400009559	0	0	4	2	0.000277373	-4	-2	7	9404771	9407668	Specific tissue protein 1 [Source:PGSC_GENE;Acc:PGSC0003DMG400009559]
PGSC0003DMG400023653	0	0	4	2	0.000277373	-4	-2	4	8457957	8458742	Gene of unknown function [Source:PGSC_GENE;Acc:PGSC0003DMG400023653]
PGSC0003DMG401009628	0	0	4	2	0.000277373	-4	-2	0	20835201	20835573	Bacterial spot disease resistance protein 4 [Source:PGSC_GENE;Acc:PGSC0003DMG401009628]
PGSC0003DMG400021483	14	0	1	3	0.000246781	13	-3	2	17886100	17890642	Gag non-LTR retrotransposase [Source:PGSC_GENE;Acc:PGSC0003DMG400021483]
PGSC0003DMG400021387	15	0	2	3	0.000277373	13	-3	5	21059724	21062651	Gene of unknown function [Source:PGSC_GENE;Acc:PGSC0003DMG400021387]
PGSC0003DMG400039438	15	0	2	3	0.000277373	13	-3	5	30088548	30095169	Conserved gene of unknown function [Source:PGSC_GENE;Acc:PGSC0003DMG400039438]
PGSC0003DMG400045175	15	0	2	3	0.000277373	13	-3	0	11009383	11012424	RNase H family protein [Source:PGSC_GENE;Acc:PGSC0003DMG400045175]
PGSC0003DMG400043715	13	0	1	3	0.000717907	12	-3	0	11015322	11016068	Gene of unknown function [Source:PGSC_GENE;Acc:PGSC0003DMG400043715]
PGSC0003DMG400045498	13	0	1	3	0.000717907	12	-3	0	24087468	24088193	Gene of unknown function [Source:PGSC_GENE;Acc:PGSC0003DMG400045498]
PGSC0003DMG400044412	11	0	0	3	0.000495601	11	-3	0	8781007	8781450	Conserved gene of unknown function [Source:PGSC_GENE;Acc:PGSC0003DMG400044412]
PGSC0003DMG400042119	11	1	0	4	0.00127673	11	-3	11	21404697	21408865	Gag-pol polyprotein [Source:PGSC_GENE;Acc:PGSC0003DMG400042119]
PGSC0003DMG400043898	11	3	0	6	0.00134608	11	-3	2	10552249	10558372	Integrase core domain containing protein [Source:PGSC_GENE;Acc:PGSC0003DMG400043898]
PGSC0003DMG400021457	12	0	1	3	0.00160305	11	-3	2	17884710	17885141	RNase H family protein [Source:PGSC_GENE;Acc:PGSC0003DMG400021457]
PGSC0003DMG400010888	14	0	3	3	0.00859857	11	-3	0	23192766	23193125	GTP-binding protein [Source:PGSC_GENE;Acc:PGSC0003DMG400010888]
PGSC0003DMG400015723	14	0	3	3	0.00859857	11	-3	8	46525980	46530373	RNase H family protein [Source:PGSC_GENE;Acc:PGSC0003DMG400015723]
PGSC0003DMG400037005	10	0	0	3	0.00121147	10	-3	12	51208231	51209409	Gene of unknown function [Source:PGSC_GENE;Acc:PGSC0003DMG400037005]
PGSC0003DMG400038380	10	0	0	3	0.00121147	10	-3	7	31134572	31138169	Gene of unknown function [Source:PGSC_GENE;Acc:PGSC0003DMG400038380]
PGSC0003DMG400039061	10	0	0	3	0.00121147	10	-3	0	23800664	23801522	Gene of unknown function [Source:PGSC_GENE;Acc:PGSC0003DMG400039061]
PGSC0003DMG400043733	10	0	0	3	0.00121147	10	-3	0	23801857	23802204	Gene of unknown function [Source:PGSC_GENE;Acc:PGSC0003DMG400043733]
PGSC0003DMG400044485	10	0	0	3	0.00121147	10	-3	7	26522360	26523268	Conserved gene of unknown function [Source:PGSC_GENE;Acc:PGSC0003DMG400044485]
PGSC0003DMG400030190	10	1	0	4	0.00255347	10	-3	4	6722326	6723023	Gene of unknown function [Source:PGSC_GENE;Acc:PGSC0003DMG400030190]
PGSC0003DMG400041591	11	0	1	3	0.00487035	10	-3	7	27252499	27258327	Gene of unknown function [Source:PGSC_GENE;Acc:PGSC0003DMG400041591]
PGSC0003DMG400046872	11	0	1	3	0.00487035	10	-3	0	10956698	10959892	RNase H family protein [Source:PGSC_GENE;Acc:PGSC0003DMG400046872]
PGSC0003DMG400017531	12	0	2	3	0.00828449	10	-3	8	49830828	49832468	Gene of unknown function [Source:PGSC_GENE;Acc:PGSC0003DMG400017531]
PGSC0003DMG400035131	12	0	2	3	0.00828449	10	-3	1	24611348	24611800	Conserved gene of unknown function [Source:PGSC_GENE;Acc:PGSC0003DMG400035131]
PGSC0003DMG400038503	12	0	2	3	0.00828449	10	-3	6	27361897	27369470	Integrase core domain containing protein [Source:PGSC_GENE;Acc:PGSC0003DMG400038503]
PGSC0003DMG400006682	9	0	0	3	0.00309598	9	-3	7	28816807	28818320	Gene of unknown function [Source:PGSC_GENE;Acc:PGSC0003DMG400006682]
PGSC0003DMG400038429	9	0	0	3	0.00309598	9	-3	4	49022220	49022681	Gene of unknown function [Source:PGSC_GENE;Acc:PGSC0003DMG400038429]
PGSC0003DMG400038574	9	0	0	3	0.00309598	9	-3	7	24080771	24086963	Integrase core domain containing protein [Source:PGSC_GENE;Acc:PGSC0003DMG400038574]
PGSC0003DMG400042484	9	0	0	3	0.00309598	9	-3	7	35039628	35040032	Gene of unknown function [Source:PGSC_GENE;Acc:PGSC0003DMG400042484]
PGSC0003DMG400016121	8	0	0	3	0.00315716	8	-3	11	2143776	2145342	Anthocyanidine rhamnosyl-transferase [Source:PGSC_GENE;Acc:PGSC0003DMG400016121]
PGSC0003DMG400039749	8	0	0	3	0.00315716	8	-3	7	12654263	12656022	Zinc knuckle family protein [Source:PGSC_GENE;Acc:PGSC0003DMG400039749]
PGSC0003DMG400043539	8	0	0	3	0.00315716	8	-3	10	33160842	33164871	Conserved gene of unknown function [Source:PGSC_GENE;Acc:PGSC0003DMG400043539]
PGSC0003DMG400044934	8	0	0	3	0.00315716	8	-3	10	33166400	33166912	Gene of unknown function [Source:PGSC_GENE;Acc:PGSC0003DMG400044934]
PGSC0003DMG400041605	8	1	0	4	0.00975293	8	-3	5	27072188	27076778	Conserved gene of unknown function [Source:PGSC_GENE;Acc:PGSC0003DMG400041605]
PGSC0003DMG400045973	8	1	0	4	0.00975293	8	-3	12	16435231	16435911	Polyprotein protein [Source:PGSC_GENE;Acc:PGSC0003DMG400045973]
PGSC0003DMG400027317	7	0	0	3	0.00963668	7	-3	11	4604973	4612631	Mitotic checkpoint protein bub3 [Source:PGSC_GENE;Acc:PGSC0003DMG400027317]
PGSC0003DMG400010212	0	5	0	8	0.00271663	0	-3	2	32325127	32326233	Cysteine protease [Source:PGSC_GENE;Acc:PGSC0003DMG400010212]
PGSC0003DMG401028565	0	5	0	8	0.00271663	0	-3	1	76167400	76172113	Sugar transporter [Source:PGSC_GENE;Acc:PGSC0003DMG401028565]
PGSC0003DMG400038205	0	4	0	7	0.00942253	0	-3	8	18830513	18836871	Gene of unknown function [Source:PGSC_GENE;Acc:PGSC0003DMG400038205]
PGSC0003DMG400042917	0	4	0	7	0.00942253	0	-3	0	8055142	8058941	Gene of unknown function [Source:PGSC_GENE;Acc:PGSC0003DMG400042917]
PGSC0003DMG400046303	0	4	0	7	0.00942253	0	-3	1	50922609	50925485	Photosystem II CP47 chlorophyll apoprotein [Source:PGSC_GENE;Acc:PGSC0003DMG400046303]
PGSC0003DMG400013235	0	2	1	5	0.00624294	-1	-3	11	1281008	1285522	Glutamine synthetase [Source:PGSC_GENE;Acc:PGSC0003DMG400013235]
PGSC0003DMG400040843	0	2	1	5	0.00624294	-1	-3	1	33665965	33666397	Conserved gene of unknown function [Source:PGSC_GENE;Acc:PGSC0003DMG400040843]
PGSC0003DMG400046233	0	2	1	5	0.00624294	-1	-3	5	12749414	12750646	Gene of unknown function [Source:PGSC_GENE;Acc:PGSC0003DMG400046233]
PGSC0003DMG400029016	0	1	1	4	0.00859857	-1	-3	10	30708819	30716970	Conserved gene of unknown function [Source:PGSC_GENE;Acc:PGSC0003DMG400029016]
PGSC0003DMG400040945	1	0	2	3	0.00859857	-1	-3	2	9969446	9975685	Gag-pol polyprotein [Source:PGSC_GENE;Acc:PGSC0003DMG400040945]
PGSC0003DMG400036171	14	0	1	4	0.000246781	13	-4	0	11030712	11031080	Gene of unknown function [Source:PGSC_GENE;Acc:PGSC0003DMG400036171]
PGSC0003DMG400010886	15	0	2	4	0.000277373	13	-4	0	23171660	23173393	Cc-nbs-lrr resistance protein [Source:PGSC_GENE;Acc:PGSC0003DMG400010886]
PGSC0003DMG400035939	13	0	1	4	0.000475206	12	-4	0	16189018	16190969	Gene of unknown function [Source:PGSC_GENE;Acc:PGSC0003DMG400035939]
PGSC0003DMG400039795	14	0	2	4	0.000766856	12	-4	5	27035477	27038645	Integrase core domain containing protein [Source:PGSC_GENE;Acc:PGSC0003DMG400039795]
PGSC0003DMG400038903	15	0	3	4	0.00166424	12	-4	5	41712340	41717973	Gene of unknown function [Source:PGSC_GENE;Acc:PGSC0003DMG400038903]
PGSC0003DMG400034755	11	0	0	4	0.000210069	11	-4	7	54736691	54740836	Gene of unknown function [Source:PGSC_GENE;Acc:PGSC0003DMG400034755]
PGSC0003DMG400041205	12	0	1	4	0.000887187	11	-4	0	16191691	16192116	Gene of unknown function [Source:PGSC_GENE;Acc:PGSC0003DMG400041205]
PGSC0003DMG400021987	11	2	0	6	0.0010687	11	-4	6	839174	841945	Late blight resistance protein Rpi-blb2 [Source:PGSC_GENE;Acc:PGSC0003DMG400021987]
PGSC0003DMG400034828	12	1	1	5	0.00184168	11	-4	0	10792188	10796087	Non-LTR retroelement reverse transcriptase [Source:PGSC_GENE;Acc:PGSC0003DMG400034828]
PGSC0003DMG400010887	15	0	4	4	0.00790514	11	-4	0	23167139	23168839	Leucine-rich repeat [Source:PGSC_GENE;Acc:PGSC0003DMG400010887]
PGSC0003DMG400035215	10	0	0	4	0.000367112	10	-4	0	18722910	18729718	Gag-pol polyprotein [Source:PGSC_GENE;Acc:PGSC0003DMG400035215]
PGSC0003DMG400042902	12	0	2	4	0.00438698	10	-4	1	22865604	22868722	Gene of unknown function [Source:PGSC_GENE;Acc:PGSC0003DMG400042902]
PGSC0003DMG400036690	9	0	0	4	0.0010891	9	-4	0	18644769	18645878	Reverse transcriptase [Source:PGSC_GENE;Acc:PGSC0003DMG400036690]
PGSC0003DMG400035308	9	2	0	6	0.00311229	9	-4	7	19543803	19544855	Integrase core domain containing protein [Source:PGSC_GENE;Acc:PGSC0003DMG400035308]
PGSC0003DMG400039557	10	0	1	4	0.00345493	9	-4	8	30841548	30842651	Conserved gene of unknown function [Source:PGSC_GENE;Acc:PGSC0003DMG400039557]
PGSC0003DMG400040171	8	0	0	4	0.00219859	8	-4	0	23754109	23754708	Gene of unknown function [Source:PGSC_GENE;Acc:PGSC0003DMG400040171]
PGSC0003DMG400047122	8	0	0	4	0.00219859	8	-4	3	37160098	37165089	Ulp1 protease family, C-terminal catalytic domain containing protein [Source:PGSC_GENE;Acc:PGSC0003DMG400047122]
PGSC0003DMG400045789	9	0	1	4	0.0065713	8	-4	0	15498952	15501683	Gene of unknown function [Source:PGSC_GENE;Acc:PGSC0003DMG400045789]
PGSC0003DMG400037211	10	0	2	4	0.00769099	8	-4	6	19040866	19044506	Gene of unknown function [Source:PGSC_GENE;Acc:PGSC0003DMG400037211]
PGSC0003DMG400042351	7	0	0	4	0.00486423	7	-4	6	4102941	4109089	Copper transporter [Source:PGSC_GENE;Acc:PGSC0003DMG400042351]
PGSC0003DMG400023643	6	0	0	4	0.00329993	6	-4	4	7925216	7928757	Serine-threonine protein kinase, plant-type [Source:PGSC_GENE;Acc:PGSC0003DMG400023643]
PGSC0003DMG400044184	6	0	0	4	0.00329993	6	-4	5	27735606	27736676	Conserved gene of unknown function [Source:PGSC_GENE;Acc:PGSC0003DMG400044184]
PGSC0003DMG400041616	6	2	0	6	0.00619603	6	-4	12	11176968	11178458	Gene of unknown function [Source:PGSC_GENE;Acc:PGSC0003DMG400041616]
PGSC0003DMG400021996	7	2	2	6	0.00619603	5	-4	6	833031	838566	Transport inhibitor response 1 [Source:PGSC_GENE;Acc:PGSC0003DMG400021996]
PGSC0003DMG400034901	5	0	0	4	0.00642853	5	-4	0	18853913	18856323	Gene of unknown function [Source:PGSC_GENE;Acc:PGSC0003DMG400034901]
PGSC0003DMG400046007	5	0	0	4	0.00642853	5	-4	0	10442815	10449095	Integrase core domain containing protein [Source:PGSC_GENE;Acc:PGSC0003DMG400046007]
PGSC0003DMG400042556	4	4	0	8	0.00486423	4	-4	9	2075540	2075947	NBS domain resistance protein [Source:PGSC_GENE;Acc:PGSC0003DMG400042556]
PGSC0003DMG400045729	4	4	0	8	0.00486423	4	-4	9	2074803	2075324	Prf [Source:PGSC_GENE;Acc:PGSC0003DMG400045729]
PGSC0003DMG400039115	4	0	0	4	0.00838442	4	-4	0	21977600	21977962	Integrase core domain containing protein [Source:PGSC_GENE;Acc:PGSC0003DMG400039115]
PGSC0003DMG400046055	4	0	0	4	0.00838442	4	-4	8	24312749	24315827	Gene of unknown function [Source:PGSC_GENE;Acc:PGSC0003DMG400046055]
PGSC0003DMG400038439	3	0	0	4	0.0088841	3	-4	8	23191876	23200246	Gene of unknown function [Source:PGSC_GENE;Acc:PGSC0003DMG400038439]
PGSC0003DMG400043372	3	0	0	4	0.0088841	3	-4	8	30081638	30083805	Integrase core domain containing protein [Source:PGSC_GENE;Acc:PGSC0003DMG400043372]
PGSC0003DMG400045613	3	0	0	4	0.0088841	3	-4	7	34224648	34224956	Polyprotein protein [Source:PGSC_GENE;Acc:PGSC0003DMG400045613]
PGSC0003DMG400037526	2	4	0	8	0.00222714	2	-4	1	24751402	24752180	Gene of unknown function [Source:PGSC_GENE;Acc:PGSC0003DMG400037526]
PGSC0003DMG400041246	2	3	0	7	0.00632656	2	-4	11	30222574	30223384	Integrase core domain containing protein [Source:PGSC_GENE;Acc:PGSC0003DMG400041246]
PGSC0003DMG400035769	2	0	0	4	0.00790514	2	-4	0	37764343	37765618	Cytochrome P450 [Source:PGSC_GENE;Acc:PGSC0003DMG400035769]
PGSC0003DMG400040492	2	0	0	4	0.00790514	2	-4	8	22999732	23000947	Gene of unknown function [Source:PGSC_GENE;Acc:PGSC0003DMG400040492]
PGSC0003DMG400041885	2	0	0	4	0.00790514	2	-4	5	39647726	39649405	Integrase core domain containing protein [Source:PGSC_GENE;Acc:PGSC0003DMG400041885]
PGSC0003DMG400037314	4	0	3	4	0.00190286	1	-4	2	133628	134194	Gene of unknown function [Source:PGSC_GENE;Acc:PGSC0003DMG400037314]
PGSC0003DMG400037750	1	2	0	6	0.00624294	1	-4	1	56710757	56712873	Gene of unknown function [Source:PGSC_GENE;Acc:PGSC0003DMG400037750]
PGSC0003DMG400038225	0	3	0	7	0.00589826	0	-4	5	43446588	43447571	Mads box protein [Source:PGSC_GENE;Acc:PGSC0003DMG400038225]
PGSC0003DMG400040858	0	3	0	7	0.00589826	0	-4	1	24760931	24761284	Gene of unknown function [Source:PGSC_GENE;Acc:PGSC0003DMG400040858]
PGSC0003DMG400034106	0	2	0	6	0.00624294	0	-4	12	39706880	39707286	Conserved gene of unknown function [Source:PGSC_GENE;Acc:PGSC0003DMG400034106]
PGSC0003DMG400038418	0	2	0	6	0.00624294	0	-4	4	13567343	13567690	Gene of unknown function [Source:PGSC_GENE;Acc:PGSC0003DMG400038418]
PGSC0003DMG400041120	0	2	0	6	0.00624294	0	-4	0	7205592	7206456	Gene of unknown function [Source:PGSC_GENE;Acc:PGSC0003DMG400041120]
PGSC0003DMG400043300	0	2	0	6	0.00624294	0	-4	4	13565634	13565993	Gene of unknown function [Source:PGSC_GENE;Acc:PGSC0003DMG400043300]
PGSC0003DMG400008401	0	0	0	4	0.00790514	0	-4	10	53263365	53266255	Transcription factor [Source:PGSC_GENE;Acc:PGSC0003DMG400008401]
PGSC0003DMG400017246	0	0	0	4	0.00790514	0	-4	9	56079326	56081254	1-aminocyclopropane-1-carboxylate oxidase homolog [Source:PGSC_GENE;Acc:PGSC0003DMG400017246]
PGSC0003DMG400017345	0	0	0	4	0.00790514	0	-4	7	51103363	51109083	Big map kinase/bmk [Source:PGSC_GENE;Acc:PGSC0003DMG400017345]
PGSC0003DMG400030551	0	0	0	4	0.00790514	0	-4	5	4009033	4012803	Spore coat protein [Source:PGSC_GENE;Acc:PGSC0003DMG400030551]
PGSC0003DMG400041601	0	0	0	4	0.00790514	0	-4	6	8631993	8632577	Integrase core domain containing protein [Source:PGSC_GENE;Acc:PGSC0003DMG400041601]
PGSC0003DMG400043005	0	0	0	4	0.00790514	0	-4	7	36726251	36726784	Retrotransposon gag protein [Source:PGSC_GENE;Acc:PGSC0003DMG400043005]
PGSC0003DMG402022480	0	0	0	4	0.00790514	0	-4	1	75928312	75929671	DNA-directed RNA polymerase II [Source:PGSC_GENE;Acc:PGSC0003DMG402022480]
PGSC0003DMG400011350	0	1	0	5	0.00859857	0	-4	1	57393258	57395487	OrfB protein [Source:PGSC_GENE;Acc:PGSC0003DMG400011350]
PGSC0003DMG400038741	0	1	0	5	0.00859857	0	-4	0	8532420	8532830	Gene of unknown function [Source:PGSC_GENE;Acc:PGSC0003DMG400038741]
PGSC0003DMG400044003	0	1	0	5	0.00859857	0	-4	5	32542541	32542873	Gene of unknown function [Source:PGSC_GENE;Acc:PGSC0003DMG400044003]
PGSC0003DMG400046114	0	1	0	5	0.00859857	0	-4	7	36784357	36786014	Gene of unknown function [Source:PGSC_GENE;Acc:PGSC0003DMG400046114]
PGSC0003DMG400039813	2	1	3	5	0.000305926	-1	-4	3	49887262	49893251	Gene of unknown function [Source:PGSC_GENE;Acc:PGSC0003DMG400039813]
PGSC0003DMG400007443	0	0	1	4	0.00166424	-1	-4	1	33670581	33671331	Gene of unknown function [Source:PGSC_GENE;Acc:PGSC0003DMG400007443]
PGSC0003DMG400042108	0	1	2	5	0.000246781	-2	-4	4	28138160	28138738	Proteophosphoglycan ppg4 [Source:PGSC_GENE;Acc:PGSC0003DMG400042108]
PGSC0003DMG400035720	13	0	1	5	0.000189674	12	-5	0	11017456	11022287	Retrotransposon protein, unclassified [Source:PGSC_GENE;Acc:PGSC0003DMG400035720]
PGSC0003DMG400004998	8	0	0	5	0.000697512	8	-5	12	53519651	53522176	2-oxoisovalerate dehydrogenase [Source:PGSC_GENE;Acc:PGSC0003DMG400004998]
PGSC0003DMG400043608	9	0	2	5	0.00453179	7	-5	6	8857301	8861383	Conserved gene of unknown function [Source:PGSC_GENE;Acc:PGSC0003DMG400043608]
PGSC0003DMG400035462	7	0	1	5	0.00328769	6	-5	0	18629652	18630718	Gene of unknown function [Source:PGSC_GENE;Acc:PGSC0003DMG400035462]
PGSC0003DMG400046308	7	0	1	5	0.00328769	6	-5	0	17998482	18003851	Conserved gene of unknown function [Source:PGSC_GENE;Acc:PGSC0003DMG400046308]
PGSC0003DMG400011936	3	0	0	5	0.0018172	3	-5	3	34999941	35004114	Conserved gene of unknown function [Source:PGSC_GENE;Acc:PGSC0003DMG400011936]
PGSC0003DMG400040754	3	2	1	7	0.000660801	2	-5	2	17552624	17556047	Conserved gene of unknown function [Source:PGSC_GENE;Acc:PGSC0003DMG400040754]
PGSC0003DMG400034804	2	2	0	7	0.00121759	2	-5	4	13645749	13646213	Gene of unknown function [Source:PGSC_GENE;Acc:PGSC0003DMG400034804]
PGSC0003DMG400036780	2	0	0	5	0.00166424	2	-5	6	8889963	8890668	Gene of unknown function [Source:PGSC_GENE;Acc:PGSC0003DMG400036780]
PGSC0003DMG400037749	2	0	0	5	0.00166424	2	-5	12	20639981	20640622	Integrase core domain containing protein [Source:PGSC_GENE;Acc:PGSC0003DMG400037749]
PGSC0003DMG400038045	2	0	0	5	0.00166424	2	-5	8	23147157	23148763	Gene of unknown function [Source:PGSC_GENE;Acc:PGSC0003DMG400038045]
PGSC0003DMG400038838	2	0	0	5	0.00166424	2	-5	8	23145553	23146699	Conserved gene of unknown function [Source:PGSC_GENE;Acc:PGSC0003DMG400038838]
PGSC0003DMG400004211	2	1	0	6	0.00234544	2	-5	1	53785743	53794560	Photosystem Q(B) protein [Source:PGSC_GENE;Acc:PGSC0003DMG400004211]
PGSC0003DMG400037843	2	2	1	7	0.000238623	1	-5	2	17549386	17552410	Gene of unknown function [Source:PGSC_GENE;Acc:PGSC0003DMG400037843]
PGSC0003DMG400030288	2	0	1	5	0.000889226	1	-5	7	29625992	29626384	Pto-like serine/threonine kinase [Source:PGSC_GENE;Acc:PGSC0003DMG400030288]
PGSC0003DMG400039128	1	0	0	5	0.00166424	1	-5	6	8888167	8888748	Gene of unknown function [Source:PGSC_GENE;Acc:PGSC0003DMG400039128]
PGSC0003DMG400011426	0	0	0	5	0.00166424	0	-5	10	59065781	59067116	Leucine-rich repeat [Source:PGSC_GENE;Acc:PGSC0003DMG400011426]
PGSC0003DMG400037309	0	0	0	5	0.00166424	0	-5	10	20523611	20527458	Gene of unknown function [Source:PGSC_GENE;Acc:PGSC0003DMG400037309]
PGSC0003DMG400046864	0	0	0	5	0.00166424	0	-5	7	45434048	45434704	Gene of unknown function [Source:PGSC_GENE;Acc:PGSC0003DMG400046864]
PGSC0003DMG402013921	11	0	1	6	0.000305926	10	-6	7	54573763	54578477	Protein phosphatase 2c [Source:PGSC_GENE;Acc:PGSC0003DMG402013921]
PGSC0003DMG400019731	11	0	2	6	0.000356914	9	-6	4	9455745	9463997	Galactosyltransferase family protein [Source:PGSC_GENE;Acc:PGSC0003DMG400019731]
PGSC0003DMG400040428	7	0	0	6	0.000259018	7	-6	7	24089890	24090243	Integrase core domain containing protein [Source:PGSC_GENE;Acc:PGSC0003DMG400040428]
PGSC0003DMG400014583	3	0	0	6	0.00028961	3	-6	5	46170847	46173642	Conserved gene of unknown function [Source:PGSC_GENE;Acc:PGSC0003DMG400014583]
PGSC0003DMG400039571	3	0	1	6	0.000197832	2	-6	5	46167983	46169284	Conserved gene of unknown function [Source:PGSC_GENE;Acc:PGSC0003DMG400039571]
PGSC0003DMG400040229	2	0	0	6	0.000460929	2	-6	5	36893052	36895446	Histidine-rich glycoprotein [Source:PGSC_GENE;Acc:PGSC0003DMG400040229]
PGSC0003DMG400041617	1	2	0	8	9.17779e-05	1	-6	8	13239916	13241127	Gene of unknown function [Source:PGSC_GENE;Acc:PGSC0003DMG400041617]
PGSC0003DMG400044130	1	2	0	8	9.17779e-05	1	-6	8	13241587	13242069	Gene of unknown function [Source:PGSC_GENE;Acc:PGSC0003DMG400044130]
PGSC0003DMG400016897	0	0	0	6	0.000277373	0	-6	5	22900257	22901579	Cytochrome c maturation protein CcmFN [Source:PGSC_GENE;Acc:PGSC0003DMG400016897]
PGSC0003DMG400039732	8	0	0	7	3.67112e-05	8	-7	7	19506595	19508996	Gene of unknown function [Source:PGSC_GENE;Acc:PGSC0003DMG400039732]

## Sheet: RUDup genes
Gene name	Fisher's P-value	RU deletion	RU duplication	SA deletion	SA duplication
PGSC0003DMG402028118	2.0395093756245593e-06	0	15	1	0
PGSC0003DMG400025108	1.8355584380621035e-05	0	14	2	0
PGSC0003DMG400002464	1.8355584380621042e-05	0	14	0	0
PGSC0003DMG400035727	1.8355584380621042e-05	0	14	0	0
PGSC0003DMG400025109	9.177792190310518e-05	0	13	2	0
PGSC0003DMG400011764	9.177792190310522e-05	0	13	1	0
PGSC0003DMG400027643	9.177792190310522e-05	0	13	1	0
PGSC0003DMG400043151	9.177792190310522e-05	0	13	1	0
PGSC0003DMG400002466	9.177792190310531e-05	0	13	0	0
PGSC0003DMG400006376	9.177792190310531e-05	0	13	0	0
PGSC0003DMG400009279	9.177792190310531e-05	0	13	0	0
PGSC0003DMG400011266	9.177792190310531e-05	0	13	0	0
PGSC0003DMG400018763	9.177792190310531e-05	0	13	0	0
PGSC0003DMG400038812	9.177792190310531e-05	0	13	0	0
PGSC0003DMG400024421	0.00011829154378622438	0	13	3	0
PGSC0003DMG400008940	0.00033651904697805244	0	12	0	0
PGSC0003DMG400015390	0.00033651904697805244	0	12	0	0
PGSC0003DMG400015391	0.00033651904697805244	0	12	0	0
PGSC0003DMG400022096	0.00033651904697805244	0	12	0	0
PGSC0003DMG400023263	0.00033651904697805244	0	12	0	0
PGSC0003DMG400023268	0.00033651904697805244	0	12	0	0
PGSC0003DMG400029004	0.00033651904697805244	0	12	0	0
PGSC0003DMG400029974	0.00033651904697805244	0	12	0	0
PGSC0003DMG400034096	0.00033651904697805244	0	12	0	0
PGSC0003DMG400042010	0.00033651904697805244	0	12	0	0
PGSC0003DMG400046736	0.00033651904697805244	0	12	0	0
PGSC0003DMG402015339	0.00033651904697805244	0	12	0	0
PGSC0003DMG403020232	0.00033651904697805244	0	12	0	0
PGSC0003DMG400009778	0.00033651904697805303	0	12	1	0
PGSC0003DMG400022529	0.00033651904697805303	0	12	1	0
PGSC0003DMG400037686	0.00033651904697805303	0	12	1	0
PGSC0003DMG401019811	0.00033651904697805303	0	12	1	0
PGSC0003DMG400019020	0.0008565939377623163	0	11	2	0
PGSC0003DMG400033637	0.0008565939377623163	0	11	2	0
PGSC0003DMG400041335	0.0008565939377623163	0	11	2	0
PGSC0003DMG400039834	0.0012114685691209921	0	10	3	0
PGSC0003DMG400000886	0.001346076187912211	0	11	0	0
PGSC0003DMG400001105	0.001346076187912211	0	11	0	0
PGSC0003DMG400004044	0.001346076187912211	0	11	0	0
PGSC0003DMG400004324	0.001346076187912211	0	11	0	0
PGSC0003DMG400004522	0.001346076187912211	0	11	0	0
PGSC0003DMG400004658	0.001346076187912211	0	11	0	0
PGSC0003DMG400005558	0.001346076187912211	0	11	0	0
PGSC0003DMG400008695	0.001346076187912211	0	11	0	0
PGSC0003DMG400011759	0.001346076187912211	0	11	0	0
PGSC0003DMG400011763	0.001346076187912211	0	11	0	0
PGSC0003DMG400013367	0.001346076187912211	0	11	0	0
PGSC0003DMG400019873	0.001346076187912211	0	11	0	0
PGSC0003DMG400019898	0.001346076187912211	0	11	0	0
PGSC0003DMG400020777	0.001346076187912211	0	11	0	0
PGSC0003DMG400021755	0.001346076187912211	0	11	0	0
PGSC0003DMG400023269	0.001346076187912211	0	11	0	0
PGSC0003DMG400025682	0.001346076187912211	0	11	0	0
PGSC0003DMG400029080	0.001346076187912211	0	11	0	0
PGSC0003DMG400029895	0.001346076187912211	0	11	0	0
PGSC0003DMG400030677	0.001346076187912211	0	11	0	0
PGSC0003DMG400031069	0.001346076187912211	0	11	0	0
PGSC0003DMG400033668	0.001346076187912211	0	11	0	0
PGSC0003DMG400035004	0.001346076187912211	0	11	0	0
PGSC0003DMG400036987	0.001346076187912211	0	11	0	0
PGSC0003DMG400037234	0.001346076187912211	0	11	0	0
PGSC0003DMG400040594	0.001346076187912211	0	11	0	0
PGSC0003DMG400044674	0.001346076187912211	0	11	0	0
PGSC0003DMG400045695	0.001346076187912211	0	11	0	0
PGSC0003DMG400045726	0.001346076187912211	0	11	0	0
PGSC0003DMG401024877	0.001346076187912211	0	11	0	0
PGSC0003DMG402002229	0.001346076187912211	0	11	0	0
PGSC0003DMG400004394	0.002019114281868315	0	11	1	0
PGSC0003DMG400007968	0.002019114281868315	0	11	1	0
PGSC0003DMG400019019	0.002019114281868315	0	11	1	0
PGSC0003DMG400020921	0.002019114281868315	0	11	1	0
PGSC0003DMG400003507	0.0022883295194507584	0	10	2	0
PGSC0003DMG400016030	0.0022883295194507584	0	10	2	0
PGSC0003DMG400033141	0.0022883295194507584	0	10	2	0
PGSC0003DMG400034609	0.0022883295194507584	0	10	2	0
PGSC0003DMG400036271	0.0022883295194507584	0	10	2	0
PGSC0003DMG400038656	0.0022883295194507584	0	10	2	0
PGSC0003DMG400000127	0.002716626488331916	0	10	0	0
PGSC0003DMG400000398	0.002716626488331916	0	10	0	0
PGSC0003DMG400000621	0.002716626488331916	0	10	0	0
PGSC0003DMG400008089	0.002716626488331916	0	10	0	0
PGSC0003DMG400008599	0.002716626488331916	0	10	0	0
PGSC0003DMG400008877	0.002716626488331916	0	10	0	0
PGSC0003DMG400010022	0.002716626488331916	0	10	0	0
PGSC0003DMG400010060	0.002716626488331916	0	10	0	0
PGSC0003DMG400012515	0.002716626488331916	0	10	0	0
PGSC0003DMG400012703	0.002716626488331916	0	10	0	0
PGSC0003DMG400012721	0.002716626488331916	0	10	0	0
PGSC0003DMG400012722	0.002716626488331916	0	10	0	0
PGSC0003DMG400012742	0.002716626488331916	0	10	0	0
PGSC0003DMG400013931	0.002716626488331916	0	10	0	0
PGSC0003DMG400014624	0.002716626488331916	0	10	0	0
PGSC0003DMG400014666	0.002716626488331916	0	10	0	0
PGSC0003DMG400014681	0.002716626488331916	0	10	0	0
PGSC0003DMG400014979	0.002716626488331916	0	10	0	0
PGSC0003DMG400014987	0.002716626488331916	0	10	0	0
PGSC0003DMG400015075	0.002716626488331916	0	10	0	0
PGSC0003DMG400015552	0.002716626488331916	0	10	0	0
PGSC0003DMG400016032	0.002716626488331916	0	10	0	0
PGSC0003DMG400017130	0.002716626488331916	0	10	0	0
PGSC0003DMG400018403	0.002716626488331916	0	10	0	0
PGSC0003DMG400018877	0.002716626488331916	0	10	0	0
PGSC0003DMG400020401	0.002716626488331916	0	10	0	0
PGSC0003DMG400020837	0.002716626488331916	0	10	0	0
PGSC0003DMG400021394	0.002716626488331916	0	10	0	0
PGSC0003DMG400021565	0.002716626488331916	0	10	0	0
PGSC0003DMG400021963	0.002716626488331916	0	10	0	0
PGSC0003DMG400022783	0.002716626488331916	0	10	0	0
PGSC0003DMG400023267	0.002716626488331916	0	10	0	0
PGSC0003DMG400024155	0.002716626488331916	0	10	0	0
PGSC0003DMG400025165	0.002716626488331916	0	10	0	0
PGSC0003DMG400025335	0.002716626488331916	0	10	0	0
PGSC0003DMG400025346	0.002716626488331916	0	10	0	0
PGSC0003DMG400025347	0.002716626488331916	0	10	0	0
PGSC0003DMG400026375	0.002716626488331916	0	10	0	0
PGSC0003DMG400028431	0.002716626488331916	0	10	0	0
PGSC0003DMG400028645	0.002716626488331916	0	10	0	0
PGSC0003DMG400029242	0.002716626488331916	0	10	0	0
PGSC0003DMG400029556	0.002716626488331916	0	10	0	0
PGSC0003DMG400031391	0.002716626488331916	0	10	0	0
PGSC0003DMG400031459	0.002716626488331916	0	10	0	0
PGSC0003DMG400036253	0.002716626488331916	0	10	0	0
PGSC0003DMG400037158	0.002716626488331916	0	10	0	0
PGSC0003DMG400037269	0.002716626488331916	0	10	0	0
PGSC0003DMG400038691	0.002716626488331916	0	10	0	0
PGSC0003DMG400040377	0.002716626488331916	0	10	0	0
PGSC0003DMG400042820	0.002716626488331916	0	10	0	0
PGSC0003DMG400043813	0.002716626488331916	0	10	0	0
PGSC0003DMG400047138	0.002716626488331916	0	10	0	0
PGSC0003DMG401006689	0.002716626488331916	0	10	0	0
PGSC0003DMG401023760	0.002716626488331916	0	10	0	0
PGSC0003DMG401029598	0.002716626488331916	0	10	0	0
PGSC0003DMG402007649	0.002716626488331916	0	10	0	0
PGSC0003DMG402029598	0.002716626488331916	0	10	0	0
PGSC0003DMG400010995	0.0029613676134068656	0	10	1	0
PGSC0003DMG400016031	0.0029613676134068656	0	10	1	0
PGSC0003DMG400028644	0.0029613676134068656	0	10	1	0
PGSC0003DMG400044972	0.0029613676134068656	0	10	1	0
PGSC0003DMG400045386	0.0029613676134068656	0	10	1	0
PGSC0003DMG400021873	0.003095975232198083	0	9	3	0
PGSC0003DMG401018893	0.003095975232198083	0	9	3	0
PGSC0003DMG402001316	0.003095975232198083	0	9	3	0
PGSC0003DMG400003819	0.0031571605134668237	0	8	3	0
PGSC0003DMG400011702	0.0031571605134668237	0	8	3	0
PGSC0003DMG400036830	0.0031571605134668237	0	8	3	0
PGSC0003DMG400002152	0.004111650901259118	0	9	2	0
PGSC0003DMG400000442	0.007170914964695932	0	9	0	0
PGSC0003DMG400001318	0.007170914964695932	0	9	0	0
PGSC0003DMG400002199	0.007170914964695932	0	9	0	0
PGSC0003DMG400002234	0.007170914964695932	0	9	0	0
PGSC0003DMG400002463	0.007170914964695932	0	9	0	0
PGSC0003DMG400002520	0.007170914964695932	0	9	0	0
PGSC0003DMG400004329	0.007170914964695932	0	9	0	0
PGSC0003DMG400004533	0.007170914964695932	0	9	0	0
PGSC0003DMG400004704	0.007170914964695932	0	9	0	0
PGSC0003DMG400005160	0.007170914964695932	0	9	0	0
PGSC0003DMG400006184	0.007170914964695932	0	9	0	0
PGSC0003DMG400006185	0.007170914964695932	0	9	0	0
PGSC0003DMG400006836	0.007170914964695932	0	9	0	0
PGSC0003DMG400007073	0.007170914964695932	0	9	0	0
PGSC0003DMG400007157	0.007170914964695932	0	9	0	0
PGSC0003DMG400007297	0.007170914964695932	0	9	0	0
PGSC0003DMG400007309	0.007170914964695932	0	9	0	0
PGSC0003DMG400007478	0.007170914964695932	0	9	0	0
PGSC0003DMG400007481	0.007170914964695932	0	9	0	0
PGSC0003DMG400007703	0.007170914964695932	0	9	0	0
PGSC0003DMG400008485	0.007170914964695932	0	9	0	0
PGSC0003DMG400010509	0.007170914964695932	0	9	0	0
PGSC0003DMG400012014	0.007170914964695932	0	9	0	0
PGSC0003DMG400012764	0.007170914964695932	0	9	0	0
PGSC0003DMG400013779	0.007170914964695932	0	9	0	0
PGSC0003DMG400013874	0.007170914964695932	0	9	0	0
PGSC0003DMG400014028	0.007170914964695932	0	9	0	0
PGSC0003DMG400014989	0.007170914964695932	0	9	0	0
PGSC0003DMG400014990	0.007170914964695932	0	9	0	0
PGSC0003DMG400015078	0.007170914964695932	0	9	0	0
PGSC0003DMG400015127	0.007170914964695932	0	9	0	0
PGSC0003DMG400016157	0.007170914964695932	0	9	0	0
PGSC0003DMG400016816	0.007170914964695932	0	9	0	0
PGSC0003DMG400018995	0.007170914964695932	0	9	0	0
PGSC0003DMG400019258	0.007170914964695932	0	9	0	0
PGSC0003DMG400020286	0.007170914964695932	0	9	0	0
PGSC0003DMG400020807	0.007170914964695932	0	9	0	0
PGSC0003DMG400021969	0.007170914964695932	0	9	0	0
PGSC0003DMG400023041	0.007170914964695932	0	9	0	0
PGSC0003DMG400025931	0.007170914964695932	0	9	0	0
PGSC0003DMG400026463	0.007170914964695932	0	9	0	0
PGSC0003DMG400027514	0.007170914964695932	0	9	0	0
PGSC0003DMG400027839	0.007170914964695932	0	9	0	0
PGSC0003DMG400028222	0.007170914964695932	0	9	0	0
PGSC0003DMG400028377	0.007170914964695932	0	9	0	0
PGSC0003DMG400028846	0.007170914964695932	0	9	0	0
PGSC0003DMG400033905	0.007170914964695932	0	9	0	0
PGSC0003DMG400036567	0.007170914964695932	0	9	0	0
PGSC0003DMG400038280	0.007170914964695932	0	9	0	0
PGSC0003DMG400039299	0.007170914964695932	0	9	0	0
PGSC0003DMG400041107	0.007170914964695932	0	9	0	0
PGSC0003DMG400041496	0.007170914964695932	0	9	0	0
PGSC0003DMG400041528	0.007170914964695932	0	9	0	0
PGSC0003DMG400041969	0.007170914964695932	0	9	0	0
PGSC0003DMG400041983	0.007170914964695932	0	9	0	0
PGSC0003DMG400042123	0.007170914964695932	0	9	0	0
PGSC0003DMG400042338	0.007170914964695932	0	9	0	0
PGSC0003DMG400042965	0.007170914964695932	0	9	0	0
PGSC0003DMG400044380	0.007170914964695932	0	9	0	0
PGSC0003DMG400044616	0.007170914964695932	0	9	0	0
PGSC0003DMG400046325	0.007170914964695932	0	9	0	0
PGSC0003DMG400046991	0.007170914964695932	0	9	0	0
PGSC0003DMG401001693	0.007170914964695932	0	9	0	0
PGSC0003DMG401005932	0.007170914964695932	0	9	0	0
PGSC0003DMG401020138	0.007170914964695932	0	9	0	0
PGSC0003DMG401028118	0.007170914964695932	0	9	0	0
PGSC0003DMG401029567	0.007170914964695932	0	9	0	0
PGSC0003DMG401031076	0.007170914964695932	0	9	0	0
PGSC0003DMG402029567	0.007170914964695932	0	9	0	0
PGSC0003DMG403001316	0.007170914964695932	0	9	0	0
PGSC0003DMG403003285	0.007170914964695932	0	9	0	0
PGSC0003DMG400003259	0.009398059202877975	0	8	2	0
PGSC0003DMG400007019	0.009398059202877975	0	8	2	0
PGSC0003DMG400007310	0.009398059202877975	0	8	2	0
PGSC0003DMG400008486	0.009398059202877975	0	8	2	0
PGSC0003DMG400021136	0.009398059202877975	0	8	2	0
PGSC0003DMG400024260	0.009398059202877975	0	8	2	0
PGSC0003DMG400037585	0.009398059202877975	0	8	2	0
PGSC0003DMG401016070	0.009398059202877975	0	8	2	0
PGSC0003DMG402025066	0.009398059202877975	0	8	2	0
PGSC0003DMG400005939	0.009398059202877979	0	9	1	0
PGSC0003DMG400007131	0.009398059202877979	0	9	1	0
PGSC0003DMG400009316	0.009398059202877979	0	9	1	0
PGSC0003DMG400014200	0.009398059202877979	0	9	1	0
PGSC0003DMG400014773	0.009398059202877979	0	9	1	0
PGSC0003DMG400020197	0.009398059202877979	0	9	1	0
PGSC0003DMG400021694	0.009398059202877979	0	9	1	0
PGSC0003DMG400028221	0.009398059202877979	0	9	1	0
PGSC0003DMG400043066	0.009398059202877979	0	9	1	0
PGSC0003DMG400044986	0.009398059202877979	0	9	1	0

## Sheet: RUDel genes
Gene name	Fisher's P-value	RU deletion	RU duplication	DA deletion	SA duplication
PGSC0003DMG400004950	2.0395093756245593e-06	15	0	0	0
PGSC0003DMG400029819	2.0395093756245593e-06	15	0	0	1
PGSC0003DMG400045932	2.0395093756245593e-06	15	0	0	1
PGSC0003DMG400043405	1.8355584380621035e-05	14	0	0	2
PGSC0003DMG400043580	1.8355584380621035e-05	14	0	0	2
PGSC0003DMG400042030	1.835558438062104e-05	14	0	0	1
PGSC0003DMG400037493	1.8355584380621042e-05	14	0	0	0
PGSC0003DMG400041298	1.8355584380621042e-05	14	0	0	0
PGSC0003DMG400039732	3.671116876124207e-05	8	0	0	7
PGSC0003DMG400038983	9.177792190310518e-05	13	0	0	2
PGSC0003DMG400035051	9.177792190310522e-05	13	0	0	1
PGSC0003DMG400035674	9.177792190310522e-05	13	0	0	1
PGSC0003DMG400043780	9.177792190310522e-05	13	0	0	1
PGSC0003DMG400044851	9.177792190310522e-05	13	0	0	1
PGSC0003DMG400046458	9.177792190310522e-05	13	0	0	1
PGSC0003DMG400040111	9.177792190310531e-05	13	0	0	0
PGSC0003DMG400047175	9.177792190310531e-05	13	0	0	0
PGSC0003DMG400034755	0.0002100694656893298	11	0	0	4
PGSC0003DMG400014470	0.00033651904697805244	12	0	0	0
PGSC0003DMG400044260	0.00033651904697805244	12	0	0	0
PGSC0003DMG400035999	0.00033651904697805265	12	0	0	2
PGSC0003DMG400046272	0.00033651904697805265	12	0	0	2
PGSC0003DMG400035866	0.00033651904697805303	12	0	0	1
PGSC0003DMG401005669	0.00033651904697805303	12	0	0	1
PGSC0003DMG403005669	0.00033651904697805303	12	0	0	1
PGSC0003DMG400035215	0.00036711168761242147	10	0	0	4
PGSC0003DMG400044412	0.0004956007782767686	11	0	0	3
PGSC0003DMG400004998	0.0006975122064636002	8	0	0	5
PGSC0003DMG400035570	0.0008565939377623163	11	0	0	2
PGSC0003DMG400036310	0.0008565939377623163	11	0	0	2
PGSC0003DMG400038443	0.0008565939377623163	11	0	0	2
PGSC0003DMG400039361	0.0008565939377623163	11	0	0	2
PGSC0003DMG400041313	0.0008565939377623163	11	0	0	2
PGSC0003DMG400042156	0.0008565939377623163	11	0	0	2
PGSC0003DMG400045341	0.0008565939377623163	11	0	0	2
PGSC0003DMG400036690	0.0010890980065835167	9	0	0	4
PGSC0003DMG400037005	0.0012114685691209921	10	0	0	3
PGSC0003DMG400038380	0.0012114685691209921	10	0	0	3
PGSC0003DMG400039061	0.0012114685691209921	10	0	0	3
PGSC0003DMG400043733	0.0012114685691209921	10	0	0	3
PGSC0003DMG400044485	0.0012114685691209921	10	0	0	3
PGSC0003DMG400004155	0.001346076187912211	11	0	0	0
PGSC0003DMG400016074	0.001346076187912211	11	0	0	0
PGSC0003DMG400016122	0.001346076187912211	11	0	0	0
PGSC0003DMG400023541	0.001346076187912211	11	0	0	0
PGSC0003DMG400024235	0.001346076187912211	11	0	0	0
PGSC0003DMG400032089	0.001346076187912211	11	0	0	0
PGSC0003DMG400035651	0.001346076187912211	11	0	0	0
PGSC0003DMG400035773	0.001346076187912211	11	0	0	0
PGSC0003DMG400041658	0.001346076187912211	11	0	0	0
PGSC0003DMG400042392	0.001346076187912211	11	0	0	0
PGSC0003DMG400009733	0.002019114281868315	11	0	0	1
PGSC0003DMG400040093	0.002019114281868315	11	0	0	1
PGSC0003DMG400040407	0.002019114281868315	11	0	0	1
PGSC0003DMG400042315	0.002019114281868315	11	0	0	1
PGSC0003DMG400040171	0.0021985911069232755	8	0	0	4
PGSC0003DMG400047122	0.0021985911069232755	8	0	0	4
PGSC0003DMG400046441	0.0022883295194507584	10	0	0	2
PGSC0003DMG400008694	0.002716626488331916	10	0	0	0
PGSC0003DMG400013554	0.002716626488331916	10	0	0	0
PGSC0003DMG400024240	0.002716626488331916	10	0	0	0
PGSC0003DMG400036840	0.002716626488331916	10	0	0	0
PGSC0003DMG400043004	0.002716626488331916	10	0	0	0
PGSC0003DMG400043251	0.002716626488331916	10	0	0	0
PGSC0003DMG400045668	0.002716626488331916	10	0	0	0
PGSC0003DMG400016968	0.0029613676134068656	10	0	0	1
PGSC0003DMG400040887	0.0029613676134068656	10	0	0	1
PGSC0003DMG400043548	0.0029613676134068656	10	0	0	1
PGSC0003DMG400044579	0.0029613676134068656	10	0	0	1
PGSC0003DMG400044692	0.0029613676134068656	10	0	0	1
PGSC0003DMG400006682	0.003095975232198083	9	0	0	3
PGSC0003DMG400038429	0.003095975232198083	9	0	0	3
PGSC0003DMG400038574	0.003095975232198083	9	0	0	3
PGSC0003DMG400042484	0.003095975232198083	9	0	0	3
PGSC0003DMG400016121	0.0031571605134668237	8	0	0	3
PGSC0003DMG400039749	0.0031571605134668237	8	0	0	3
PGSC0003DMG400043539	0.0031571605134668237	8	0	0	3
PGSC0003DMG400044934	0.0031571605134668237	8	0	0	3
PGSC0003DMG400043595	0.004111650901259118	9	0	0	2
PGSC0003DMG400044549	0.004111650901259118	9	0	0	2
PGSC0003DMG400045359	0.004111650901259118	9	0	0	2
PGSC0003DMG400046310	0.004111650901259118	9	0	0	2
PGSC0003DMG400005867	0.007170914964695932	9	0	0	0
PGSC0003DMG400013478	0.007170914964695932	9	0	0	0
PGSC0003DMG400013508	0.007170914964695932	9	0	0	0
PGSC0003DMG400013509	0.007170914964695932	9	0	0	0
PGSC0003DMG400021026	0.007170914964695932	9	0	0	0
PGSC0003DMG400036000	0.007170914964695932	9	0	0	0
PGSC0003DMG400039919	0.007170914964695932	9	0	0	0
PGSC0003DMG400044098	0.007170914964695932	9	0	0	0
PGSC0003DMG400045109	0.007170914964695932	9	0	0	0
PGSC0003DMG400046975	0.007170914964695932	9	0	0	0
PGSC0003DMG401026367	0.007170914964695932	9	0	0	0
PGSC0003DMG400015638	0.009398059202877975	8	0	0	2
PGSC0003DMG400025677	0.009398059202877975	8	0	0	2
PGSC0003DMG400030293	0.009398059202877975	8	0	0	2
PGSC0003DMG400042546	0.009398059202877975	8	0	0	2
PGSC0003DMG400043817	0.009398059202877975	8	0	0	2
PGSC0003DMG400044021	0.009398059202877975	8	0	0	2
PGSC0003DMG400044231	0.009398059202877975	8	0	0	2
PGSC0003DMG400017013	0.009398059202877979	9	0	0	1
PGSC0003DMG400037623	0.009398059202877979	9	0	0	1
PGSC0003DMG400038747	0.009398059202877979	9	0	0	1
PGSC0003DMG400039101	0.009398059202877979	9	0	0	1
PGSC0003DMG400041198	0.009398059202877979	9	0	0	1
PGSC0003DMG400043154	0.009398059202877979	9	0	0	1
PGSC0003DMG400043583	0.009398059202877979	9	0	0	1
PGSC0003DMG400043604	0.009398059202877979	9	0	0	1
PGSC0003DMG401010885	0.009398059202877979	9	0	0	1

## Sheet: SADup genes
Gene name	Fisher's P-value	RU deletion	RU duplication	DA deletion	SA duplication
PGSC0003DMG400040428	0.0002590176907043193	7	0	0	6
PGSC0003DMG400016897	0.00027737327508494037	0	0	0	6
PGSC0003DMG400014583	0.0002896103313386866	3	0	0	6
PGSC0003DMG400040229	0.0004609291188911501	2	0	0	6
PGSC0003DMG400036780	0.0016642396505096393	2	0	0	5
PGSC0003DMG400037749	0.0016642396505096393	2	0	0	5
PGSC0003DMG400038045	0.0016642396505096393	2	0	0	5
PGSC0003DMG400038838	0.0016642396505096393	2	0	0	5
PGSC0003DMG400039128	0.001664239650509646	1	0	0	5
PGSC0003DMG400011426	0.0016642396505096534	0	0	0	5
PGSC0003DMG400037309	0.0016642396505096534	0	0	0	5
PGSC0003DMG400046864	0.0016642396505096534	0	0	0	5
PGSC0003DMG400011936	0.0018172028536814783	3	0	0	5
PGSC0003DMG400023643	0.0032999261697605367	6	0	0	4
PGSC0003DMG400044184	0.0032999261697605367	6	0	0	4
PGSC0003DMG400042351	0.004864229860864581	7	0	0	4
PGSC0003DMG400034901	0.006428533551968591	5	0	0	4
PGSC0003DMG400046007	0.006428533551968591	5	0	0	4
PGSC0003DMG400035769	0.007905138339920806	2	0	0	4
PGSC0003DMG400040492	0.007905138339920806	2	0	0	4
PGSC0003DMG400041885	0.007905138339920806	2	0	0	4
PGSC0003DMG400008401	0.007905138339920835	0	0	0	4
PGSC0003DMG400017246	0.007905138339920835	0	0	0	4
PGSC0003DMG400017345	0.007905138339920835	0	0	0	4
PGSC0003DMG400030551	0.007905138339920835	0	0	0	4
PGSC0003DMG400041601	0.007905138339920835	0	0	0	4
PGSC0003DMG400043005	0.007905138339920835	0	0	0	4
PGSC0003DMG402022480	0.007905138339920835	0	0	0	4
PGSC0003DMG400039115	0.008384423043192547	4	0	0	4
PGSC0003DMG400046055	0.008384423043192547	4	0	0	4
PGSC0003DMG400038439	0.008884102840220566	3	0	0	4
PGSC0003DMG400043372	0.008884102840220566	3	0	0	4
PGSC0003DMG400045613	0.008884102840220566	3	0	0	4

## Sheet: SADel genes
Gene name	Fisher's P-value	RU deletion	RU duplication	DA deletion	SA duplication
PGSC0003DMG400013938	3.2632150009992955e-05	0	0	7	0
PGSC0003DMG400027970	3.2632150009992955e-05	0	1	7	0
PGSC0003DMG400035154	3.2632150009992955e-05	0	0	7	0
PGSC0003DMG400040859	3.2632150009992955e-05	0	0	7	0
PGSC0003DMG400010267	3.671116876124207e-05	0	8	7	0
PGSC0003DMG400034479	3.671116876124207e-05	0	8	7	0
PGSC0003DMG400002427	0.00010401497815685263	0	12	4	0
PGSC0003DMG400009728	0.00027737327508494037	0	0	6	0
PGSC0003DMG400015412	0.00027737327508494037	0	0	6	0
PGSC0003DMG400015532	0.00027737327508494037	0	0	6	0
PGSC0003DMG400019724	0.00027737327508494037	0	0	6	0
PGSC0003DMG400021224	0.00027737327508494037	0	0	6	0
PGSC0003DMG400021375	0.00027737327508494037	0	0	6	0
PGSC0003DMG400026694	0.00027737327508494037	0	0	6	0
PGSC0003DMG400027965	0.00027737327508494037	0	0	6	0
PGSC0003DMG400013606	0.0002773732750849407	0	1	6	0
PGSC0003DMG400019808	0.0002773732750849407	0	1	6	0
PGSC0003DMG400042447	0.0002773732750849407	0	1	6	0
PGSC0003DMG400047119	0.0002773732750849407	0	1	6	0
PGSC0003DMG400047334	0.0002773732750849407	0	1	6	0
PGSC0003DMG400043531	0.0002855313125874385	0	6	6	0
PGSC0003DMG400044118	0.0002855313125874385	0	6	6	0
PGSC0003DMG400036599	0.0002896103313386866	0	3	6	0
PGSC0003DMG400042174	0.0002896103313386866	0	3	6	0
PGSC0003DMG400017062	0.00028961033133868754	0	10	5	0
PGSC0003DMG400027971	0.0003569141407342982	0	4	6	0
PGSC0003DMG400041026	0.0003569141407342982	0	4	6	0
PGSC0003DMG400008590	0.00036711168761242147	0	10	4	0
PGSC0003DMG400041746	0.00036711168761242147	0	10	4	0
PGSC0003DMG400035764	0.0003793487438661685	0	9	5	0
PGSC0003DMG400038420	0.000440534025134905	0	5	6	0
PGSC0003DMG400038737	0.000440534025134905	0	5	6	0
PGSC0003DMG400023959	0.0004609291188911501	0	2	6	0
PGSC0003DMG400028663	0.0004609291188911501	0	2	6	0
PGSC0003DMG400009327	0.0009198187284066764	0	7	5	0
PGSC0003DMG401009306	0.0009198187284066764	0	7	5	0
PGSC0003DMG400021804	0.0014093009785565715	0	6	5	0
PGSC0003DMG400026617	0.0016642396505096393	0	2	5	0
PGSC0003DMG400028706	0.0016642396505096393	0	2	5	0
PGSC0003DMG400040744	0.0016642396505096393	0	2	5	0
PGSC0003DMG402007028	0.0016642396505096393	0	2	5	0
PGSC0003DMG400009002	0.001664239650509646	0	1	5	0
PGSC0003DMG400011189	0.001664239650509646	0	1	5	0
PGSC0003DMG400022630	0.001664239650509646	0	1	5	0
PGSC0003DMG400022779	0.001664239650509646	0	1	5	0
PGSC0003DMG400023547	0.001664239650509646	0	1	5	0
PGSC0003DMG400024366	0.001664239650509646	0	1	5	0
PGSC0003DMG400027817	0.001664239650509646	0	1	5	0
PGSC0003DMG400029231	0.001664239650509646	0	1	5	0
PGSC0003DMG400031455	0.001664239650509646	0	1	5	0
PGSC0003DMG400033370	0.001664239650509646	0	1	5	0
PGSC0003DMG400038985	0.001664239650509646	0	1	5	0
PGSC0003DMG400045360	0.001664239650509646	0	1	5	0
PGSC0003DMG400000160	0.0016642396505096534	0	0	5	0
PGSC0003DMG400000161	0.0016642396505096534	0	0	5	0
PGSC0003DMG400004000	0.0016642396505096534	0	0	5	0
PGSC0003DMG400004345	0.0016642396505096534	0	0	5	0
PGSC0003DMG400006434	0.0016642396505096534	0	0	5	0
PGSC0003DMG400011128	0.0016642396505096534	0	0	5	0
PGSC0003DMG400014093	0.0016642396505096534	0	0	5	0
PGSC0003DMG400015089	0.0016642396505096534	0	0	5	0
PGSC0003DMG400015236	0.0016642396505096534	0	0	5	0
PGSC0003DMG400015775	0.0016642396505096534	0	0	5	0
PGSC0003DMG400019217	0.0016642396505096534	0	0	5	0
PGSC0003DMG400023205	0.0016642396505096534	0	0	5	0
PGSC0003DMG400027330	0.0016642396505096534	0	0	5	0
PGSC0003DMG400029131	0.0016642396505096534	0	0	5	0
PGSC0003DMG400030388	0.0016642396505096534	0	0	5	0
PGSC0003DMG400034481	0.0016642396505096534	0	0	5	0
PGSC0003DMG400035313	0.0016642396505096534	0	0	5	0
PGSC0003DMG400035683	0.0016642396505096534	0	0	5	0
PGSC0003DMG400035816	0.0016642396505096534	0	0	5	0
PGSC0003DMG400036249	0.0016642396505096534	0	0	5	0
PGSC0003DMG400036916	0.0016642396505096534	0	0	5	0
PGSC0003DMG400040576	0.0016642396505096534	0	0	5	0
PGSC0003DMG400040729	0.0016642396505096534	0	0	5	0
PGSC0003DMG400043677	0.0016642396505096534	0	0	5	0
PGSC0003DMG400043851	0.0016642396505096534	0	0	5	0
PGSC0003DMG400044447	0.0016642396505096534	0	0	5	0
PGSC0003DMG400046014	0.0016642396505096534	0	0	5	0
PGSC0003DMG402009306	0.0016642396505096534	0	0	5	0
PGSC0003DMG400000155	0.001788649722422737	0	5	5	0
PGSC0003DMG400008584	0.0018172028536814783	0	3	5	0
PGSC0003DMG400009633	0.0018172028536814783	0	3	5	0
PGSC0003DMG400023166	0.0018172028536814783	0	3	5	0
PGSC0003DMG400023966	0.0018172028536814783	0	3	5	0
PGSC0003DMG400024208	0.0018172028536814783	0	3	5	0
PGSC0003DMG400011429	0.0021985911069232755	0	8	4	0
PGSC0003DMG400022113	0.0021985911069232755	0	8	4	0
PGSC0003DMG400025638	0.0021985911069232755	0	8	4	0
PGSC0003DMG400005433	0.002531031135150071	0	4	5	0
PGSC0003DMG400013399	0.002531031135150071	0	4	5	0
PGSC0003DMG400018916	0.002531031135150071	0	4	5	0
PGSC0003DMG400034407	0.002531031135150071	0	4	5	0
PGSC0003DMG400009422	0.0032999261697605367	0	6	4	0
PGSC0003DMG400045448	0.0032999261697605367	0	6	4	0
PGSC0003DMG400010336	0.004864229860864581	0	7	4	0
PGSC0003DMG400036596	0.004864229860864581	0	7	4	0
PGSC0003DMG400011712	0.006428533551968591	0	5	4	0
PGSC0003DMG400018924	0.006428533551968591	0	5	4	0
PGSC0003DMG400026901	0.006428533551968591	0	5	4	0
PGSC0003DMG400034736	0.006428533551968591	0	5	4	0
PGSC0003DMG400044327	0.006428533551968591	0	5	4	0
PGSC0003DMG400004073	0.007905138339920806	0	2	4	0
PGSC0003DMG400006346	0.007905138339920806	0	2	4	0
PGSC0003DMG400009454	0.007905138339920806	0	2	4	0
PGSC0003DMG400011073	0.007905138339920806	0	2	4	0
PGSC0003DMG400011713	0.007905138339920806	0	2	4	0
PGSC0003DMG400019869	0.007905138339920806	0	2	4	0
PGSC0003DMG400021368	0.007905138339920806	0	2	4	0
PGSC0003DMG400030258	0.007905138339920806	0	2	4	0
PGSC0003DMG400031314	0.007905138339920806	0	2	4	0
PGSC0003DMG400031421	0.007905138339920806	0	2	4	0
PGSC0003DMG400036027	0.007905138339920806	0	2	4	0
PGSC0003DMG400043250	0.007905138339920806	0	2	4	0
PGSC0003DMG400045407	0.007905138339920806	0	2	4	0
PGSC0003DMG402017934	0.007905138339920806	0	2	4	0
PGSC0003DMG400000783	0.007905138339920832	0	1	4	0
PGSC0003DMG400001528	0.007905138339920832	0	1	4	0
PGSC0003DMG400001823	0.007905138339920832	0	1	4	0
PGSC0003DMG400010484	0.007905138339920832	0	1	4	0
PGSC0003DMG400014408	0.007905138339920832	0	1	4	0
PGSC0003DMG400015332	0.007905138339920832	0	1	4	0
PGSC0003DMG400017063	0.007905138339920832	0	1	4	0
PGSC0003DMG400021327	0.007905138339920832	0	1	4	0
PGSC0003DMG400026145	0.007905138339920832	0	1	4	0
PGSC0003DMG400028400	0.007905138339920832	0	1	4	0
PGSC0003DMG400030454	0.007905138339920832	0	1	4	0
PGSC0003DMG400037980	0.007905138339920832	0	1	4	0
PGSC0003DMG400039102	0.007905138339920832	0	1	4	0
PGSC0003DMG400041405	0.007905138339920832	0	1	4	0
PGSC0003DMG400041592	0.007905138339920832	0	1	4	0
PGSC0003DMG400044834	0.007905138339920832	0	1	4	0
PGSC0003DMG400000259	0.007905138339920835	0	0	4	0
PGSC0003DMG400002724	0.007905138339920835	0	0	4	0
PGSC0003DMG400004371	0.007905138339920835	0	0	4	0
PGSC0003DMG400006162	0.007905138339920835	0	0	4	0
PGSC0003DMG400007194	0.007905138339920835	0	0	4	0
PGSC0003DMG400007552	0.007905138339920835	0	0	4	0
PGSC0003DMG400009445	0.007905138339920835	0	0	4	0
PGSC0003DMG400010251	0.007905138339920835	0	0	4	0
PGSC0003DMG400010804	0.007905138339920835	0	0	4	0
PGSC0003DMG400011111	0.007905138339920835	0	0	4	0
PGSC0003DMG400011112	0.007905138339920835	0	0	4	0
PGSC0003DMG400011703	0.007905138339920835	0	0	4	0
PGSC0003DMG400011745	0.007905138339920835	0	0	4	0
PGSC0003DMG400012667	0.007905138339920835	0	0	4	0
PGSC0003DMG400013108	0.007905138339920835	0	0	4	0
PGSC0003DMG400013558	0.007905138339920835	0	0	4	0
PGSC0003DMG400013585	0.007905138339920835	0	0	4	0
PGSC0003DMG400014087	0.007905138339920835	0	0	4	0
PGSC0003DMG400014173	0.007905138339920835	0	0	4	0
PGSC0003DMG400014238	0.007905138339920835	0	0	4	0
PGSC0003DMG400015474	0.007905138339920835	0	0	4	0
PGSC0003DMG400016362	0.007905138339920835	0	0	4	0
PGSC0003DMG400016398	0.007905138339920835	0	0	4	0
PGSC0003DMG400016568	0.007905138339920835	0	0	4	0
PGSC0003DMG400016799	0.007905138339920835	0	0	4	0
PGSC0003DMG400016903	0.007905138339920835	0	0	4	0
PGSC0003DMG400017709	0.007905138339920835	0	0	4	0
PGSC0003DMG400017870	0.007905138339920835	0	0	4	0
PGSC0003DMG400018378	0.007905138339920835	0	0	4	0
PGSC0003DMG400018379	0.007905138339920835	0	0	4	0
PGSC0003DMG400018484	0.007905138339920835	0	0	4	0
PGSC0003DMG400018741	0.007905138339920835	0	0	4	0
PGSC0003DMG400018949	0.007905138339920835	0	0	4	0
PGSC0003DMG400019881	0.007905138339920835	0	0	4	0
PGSC0003DMG400021586	0.007905138339920835	0	0	4	0
PGSC0003DMG400022430	0.007905138339920835	0	0	4	0
PGSC0003DMG400023272	0.007905138339920835	0	0	4	0
PGSC0003DMG400023285	0.007905138339920835	0	0	4	0
PGSC0003DMG400023728	0.007905138339920835	0	0	4	0
PGSC0003DMG400025486	0.007905138339920835	0	0	4	0
PGSC0003DMG400026853	0.007905138339920835	0	0	4	0
PGSC0003DMG400027018	0.007905138339920835	0	0	4	0
PGSC0003DMG400027157	0.007905138339920835	0	0	4	0
PGSC0003DMG400027574	0.007905138339920835	0	0	4	0
PGSC0003DMG400027964	0.007905138339920835	0	0	4	0
PGSC0003DMG400027968	0.007905138339920835	0	0	4	0
PGSC0003DMG400028068	0.007905138339920835	0	0	4	0
PGSC0003DMG400030505	0.007905138339920835	0	0	4	0
PGSC0003DMG400030842	0.007905138339920835	0	0	4	0
PGSC0003DMG400031001	0.007905138339920835	0	0	4	0
PGSC0003DMG400031040	0.007905138339920835	0	0	4	0
PGSC0003DMG400032290	0.007905138339920835	0	0	4	0
PGSC0003DMG400033600	0.007905138339920835	0	0	4	0
PGSC0003DMG400033930	0.007905138339920835	0	0	4	0
PGSC0003DMG400034327	0.007905138339920835	0	0	4	0
PGSC0003DMG400034959	0.007905138339920835	0	0	4	0
PGSC0003DMG400036228	0.007905138339920835	0	0	4	0
PGSC0003DMG400036512	0.007905138339920835	0	0	4	0
PGSC0003DMG400037839	0.007905138339920835	0	0	4	0
PGSC0003DMG400038100	0.007905138339920835	0	0	4	0
PGSC0003DMG400038101	0.007905138339920835	0	0	4	0
PGSC0003DMG400039149	0.007905138339920835	0	0	4	0
PGSC0003DMG400039345	0.007905138339920835	0	0	4	0
PGSC0003DMG400040090	0.007905138339920835	0	0	4	0
PGSC0003DMG400042684	0.007905138339920835	0	0	4	0
PGSC0003DMG400042739	0.007905138339920835	0	0	4	0
PGSC0003DMG400042753	0.007905138339920835	0	0	4	0
PGSC0003DMG400043082	0.007905138339920835	0	0	4	0
PGSC0003DMG400043639	0.007905138339920835	0	0	4	0
PGSC0003DMG400044131	0.007905138339920835	0	0	4	0
PGSC0003DMG400044417	0.007905138339920835	0	0	4	0
PGSC0003DMG400045611	0.007905138339920835	0	0	4	0
PGSC0003DMG400045952	0.007905138339920835	0	0	4	0
PGSC0003DMG400047071	0.007905138339920835	0	0	4	0
PGSC0003DMG401000287	0.007905138339920835	0	0	4	0
PGSC0003DMG400010900	0.008384423043192547	0	4	4	0
PGSC0003DMG400035407	0.008384423043192547	0	4	4	0
PGSC0003DMG402028834	0.008384423043192547	0	4	4	0
PGSC0003DMG400002371	0.008884102840220566	0	3	4	0
PGSC0003DMG400002401	0.008884102840220566	0	3	4	0
PGSC0003DMG400006264	0.008884102840220566	0	3	4	0
PGSC0003DMG400008433	0.008884102840220566	0	3	4	0
PGSC0003DMG400016496	0.008884102840220566	0	3	4	0
PGSC0003DMG400018020	0.008884102840220566	0	3	4	0
PGSC0003DMG400018439	0.008884102840220566	0	3	4	0
PGSC0003DMG402009727	0.008884102840220566	0	3	4	0

## Sheet: RU-SA-FuncAnnotCluster
Annotation Cluster 1	Enrichment Score: 6.351056838010471
Category	Term	Count	%	PValue	Genes	List Total	Pop Hits	Pop Total	Fold Enrichment	Bonferroni	Benjamini	FDR
INTERPRO	IPR002182:NB-ARC	50	2.24215	3.09942e-09	PGSC0003DMG400024206, PGSC0003DMG400018464, PGSC0003DMG401015682, PGSC0003DMG401016933, PGSC0003DMG400015693, PGSC0003DMG403016979, PGSC0003DMG400002277, PGSC0003DMG400001983, PGSC0003DMG400042556, PGSC0003DMG400033160, PGSC0003DMG400009633, PGSC0003DMG400013506, PGSC0003DMG401004423, PGSC0003DMG400030267, PGSC0003DMG402009305, PGSC0003DMG400013486, PGSC0003DMG400019669, PGSC0003DMG400017666, PGS…	1290	513	34258	2.58836	2.88865e-06	2.88866e-06	2.81427e-06
GOTERM_MF_DIRECT	GO:0043531~ADP binding	50	2.24215	6.04014e-09	PGSC0003DMG400024206, PGSC0003DMG400018464, PGSC0003DMG401015682, PGSC0003DMG401016933, PGSC0003DMG400015693, PGSC0003DMG403016979, PGSC0003DMG400002277, PGSC0003DMG400001983, PGSC0003DMG400042556, PGSC0003DMG400033160, PGSC0003DMG400009633, PGSC0003DMG400013506, PGSC0003DMG401004423, PGSC0003DMG400030267, PGSC0003DMG402009305, PGSC0003DMG400013486, PGSC0003DMG400019669, PGSC0003DMG400017666, PGS…	918	521	24135	2.52311	2.42209e-06	2.4221e-06	2.3919e-06
UP_KW_DOMAIN	KW-0433~Leucine-rich repeat	69	3.09417	5.33122e-08	PGSC0003DMG400024206, PGSC0003DMG400015693, PGSC0003DMG403016979, PGSC0003DMG400016982, PGSC0003DMG400042556, PGSC0003DMG400033160, PGSC0003DMG400013506, PGSC0003DMG400014717, PGSC0003DMG402009305, PGSC0003DMG400023283, PGSC0003DMG400023282, PGSC0003DMG400010953, PGSC0003DMG400024438, PGSC0003DMG400013165, PGSC0003DMG400023869, PGSC0003DMG400005538, PGSC0003DMG400023867, PGSC0003DMG401007871, PGS…	610	895	15821	1.99954	9.06308e-07	9.06308e-07	9.06308e-07
UP_SEQ_FEATURE	DOMAIN:NB-ARC	43	1.92825	3.02378e-07	PGSC0003DMG400018464, PGSC0003DMG401016933, PGSC0003DMG403016979, PGSC0003DMG400002277, PGSC0003DMG400042556, PGSC0003DMG400001983, PGSC0003DMG400033160, PGSC0003DMG400009633, PGSC0003DMG400013506, PGSC0003DMG401004423, PGSC0003DMG400030267, PGSC0003DMG402009305, PGSC0003DMG400013486, PGSC0003DMG400019669, PGSC0003DMG400017666, PGSC0003DMG400018619, PGSC0003DMG400013889, PGSC0003DMG402011522, PGS…	1576	438	38753	2.41403	0.000134549	0.000134558	0.000131232
UP_KW_BIOLOGICAL_PROCESS	KW-0611~Plant defense	48	2.15247	0.000103607	PGSC0003DMG400018464, PGSC0003DMG401016933, PGSC0003DMG400024366, PGSC0003DMG400020286, PGSC0003DMG400001343, PGSC0003DMG400001983, PGSC0003DMG400031040, PGSC0003DMG400002457, PGSC0003DMG400013506, PGSC0003DMG401004423, PGSC0003DMG400012112, PGSC0003DMG402009305, PGSC0003DMG400013486, PGSC0003DMG400019669, PGSC0003DMG400018619, PGSC0003DMG400010953, PGSC0003DMG400013889, PGSC0003DMG402011522, PGS…	250	733	6711	1.75786	0.0070209	0.0070453	0.0070453
INTERPRO	IPR027417:P-loop containing nucleoside triphosphate hydrolase	98	4.39462	0.000250359	PGSC0003DMG400024206, PGSC0003DMG400022027, PGSC0003DMG400025931, PGSC0003DMG400020086, PGSC0003DMG400015693, PGSC0003DMG403016979, PGSC0003DMG400025652, PGSC0003DMG400017432, PGSC0003DMG400023112, PGSC0003DMG401016070, PGSC0003DMG400042556, PGSC0003DMG400036271, PGSC0003DMG400033160, PGSC0003DMG401001693, PGSC0003DMG400013506, PGSC0003DMG402009305, PGSC0003DMG400017666, PGSC0003DMG400017824, PGS…	1290	1799	34258	1.44666	0.208135	0.0212123	0.020666
Annotation Cluster 2	Enrichment Score: 5.429450633633525
Category	Term	Count	%	PValue	Genes	List Total	Pop Hits	Pop Total	Fold Enrichment	Bonferroni	Benjamini	FDR
INTERPRO	IPR007724:Poly(ADP-ribose) glycohydrolase	6	0.269058	4.35087e-07	PGSC0003DMG400029361	1290	6	34258	26.5566	0.000405419	0.000202751	0.00019753
GOTERM_MF_DIRECT	GO:0004649~poly(ADP-ribose) glycohydrolase activity	6	0.269058	4.55301e-07	PGSC0003DMG400029361	918	6	24135	26.2908	0.000182559	9.12879e-05	9.01497e-05
UP_SEQ_FEATURE	DOMAIN:PARG_cat	4	0.179372	0.00025988	PGSC0003DMG400029361	1576	4	38753	24.5895	0.109223	0.0165209	0.0161126
Annotation Cluster 3	Enrichment Score: 3.966161954714664
Category	Term	Count	%	PValue	Genes	List Total	Pop Hits	Pop Total	Fold Enrichment	Bonferroni	Benjamini	FDR
UP_SEQ_FEATURE	DOMAIN:Rep_fac-A_C	7	0.313901	5.9875e-06	PGSC0003DMG400044579, PGSC0003DMG400007030, PGSC0003DMG401021841	1576	13	38753	13.2405	0.0026609	0.00133222	0.00129929
INTERPRO	IPR013955:Replication factor A, C-terminal	7	0.313901	6.49415e-06	PGSC0003DMG400044579, PGSC0003DMG400007030, PGSC0003DMG401021841	1290	14	34258	13.2783	0.00603429	0.00180384	0.00175739
INTERPRO	IPR012340:Nucleic acid-binding, OB-fold	14	0.627803	0.0324897	PGSC0003DMG400028430, PGSC0003DMG400044579, PGSC0003DMG400009893, PGSC0003DMG400001233, PGSC0003DMG400003138, PGSC0003DMG400007030, PGSC0003DMG401021841, PGSC0003DMG400001679	1290	194	34258	1.91645	1	0.438139	0.426857
Annotation Cluster 4	Enrichment Score: 3.5121288064143124
Category	Term	Count	%	PValue	Genes	List Total	Pop Hits	Pop Total	Fold Enrichment	Bonferroni	Benjamini	FDR
INTERPRO	IPR019452:Vacuolar sorting protein 39/Transforming growth factor beta receptor-associated domain 1	5	0.224215	9.67728e-06	PGSC0003DMG400003507	1290	5	34258	26.5566	0.00897871	0.00180384	0.00175739
UP_SEQ_FEATURE	DOMAIN:Vps39_1	5	0.224215	1.31511e-05	PGSC0003DMG400003507	1576	5	38753	24.5895	0.0058352	0.00195075	0.00190253
INTERPRO	IPR019453:Vacuolar sorting protein 39/Transforming growth factor beta receptor-associated domain 2	5	0.224215	6.37435e-05	PGSC0003DMG400003507	1290	7	34258	18.969	0.0576804	0.00990149	0.00964651
UP_SEQ_FEATURE	DOMAIN:Vps39_2	5	0.224215	8.6195e-05	PGSC0003DMG400003507	1576	7	38753	17.5639	0.0376321	0.00800014	0.00780239
INTERPRO	IPR000547:Clathrin, heavy chain/VPS, 7-fold repeat	4	0.179372	0.00258173	PGSC0003DMG400003507	1290	8	34258	13.2783	0.91012	0.11458	0.111629
UP_SEQ_FEATURE	REPEAT:CHCR	4	0.179372	0.00321743	PGSC0003DMG400003507	1576	8	38753	12.2947	0.761662	0.13016	0.126942
GOTERM_BP_DIRECT	GO:0016192~vesicle-mediated transport	10	0.44843	0.0447759	PGSC0003DMG400004691, PGSC0003DMG400003507, PGSC0003DMG400015078, PGSC0003DMG402021320	607	130	16873	2.13826	1	1	1
Annotation Cluster 5	Enrichment Score: 2.8978466924771586
Category	Term	Count	%	PValue	Genes	List Total	Pop Hits	Pop Total	Fold Enrichment	Bonferroni	Benjamini	FDR
UP_KW_DOMAIN	KW-0433~Leucine-rich repeat	69	3.09417	5.33122e-08	PGSC0003DMG400024206, PGSC0003DMG400015693, PGSC0003DMG403016979, PGSC0003DMG400016982, PGSC0003DMG400042556, PGSC0003DMG400033160, PGSC0003DMG400013506, PGSC0003DMG400014717, PGSC0003DMG402009305, PGSC0003DMG400023283, PGSC0003DMG400023282, PGSC0003DMG400010953, PGSC0003DMG400024438, PGSC0003DMG400013165, PGSC0003DMG400023869, PGSC0003DMG400005538, PGSC0003DMG400023867, PGSC0003DMG401007871, PGS…	610	895	15821	1.99954	9.06308e-07	9.06308e-07	9.06308e-07
SMART	SM00369:LRR_TYP	26	1.16592	0.00119294	PGSC0003DMG400024206, PGSC0003DMG400024438, PGSC0003DMG400023643, PGSC0003DMG400016982, PGSC0003DMG400017062, PGSC0003DMG400027966, PGSC0003DMG400023869, PGSC0003DMG400005538, PGSC0003DMG400023867, PGSC0003DMG400027968, PGSC0003DMG400002427, PGSC0003DMG400009633, PGSC0003DMG401006401, PGSC0003DMG400017718, PGSC0003DMG400014717, PGSC0003DMG401009305, PGSC0003DMG400027971, PGSC0003DMG400005485, PGS…	356	390	10732	2.00974	0.157925	0.0588093	0.0575841
INTERPRO	IPR003591:Leucine-rich repeat, typical subtype	26	1.16592	0.00725427	PGSC0003DMG400024206, PGSC0003DMG400024438, PGSC0003DMG400023643, PGSC0003DMG400016982, PGSC0003DMG400017062, PGSC0003DMG400027966, PGSC0003DMG400023869, PGSC0003DMG400005538, PGSC0003DMG400023867, PGSC0003DMG400027968, PGSC0003DMG400002427, PGSC0003DMG400009633, PGSC0003DMG401006401, PGSC0003DMG400017718, PGSC0003DMG400014717, PGSC0003DMG401009305, PGSC0003DMG400027971, PGSC0003DMG400005485, PGS…	1290	390	34258	1.77044	0.99887	0.205811	0.200511
INTERPRO	IPR001611:Leucine-rich repeat	40	1.79372	0.00876035	PGSC0003DMG400024206, PGSC0003DMG400021996, PGSC0003DMG400002478, PGSC0003DMG400001301, PGSC0003DMG400032130, PGSC0003DMG400027536, PGSC0003DMG400005867, PGSC0003DMG401006401, PGSC0003DMG400014717, PGSC0003DMG402009305, PGSC0003DMG401018044, PGSC0003DMG400023283, PGSC0003DMG402009306, PGSC0003DMG400023282, PGSC0003DMG400024438, PGSC0003DMG400023643, PGSC0003DMG400017065, PGSC0003DMG401020085, PGS…	1290	693	34258	1.53285	0.999726	0.205967	0.200664
UP_KW_DOMAIN	KW-0677~Repeat	74	3.31839	0.802059	PGSC0003DMG400022027, PGSC0003DMG400024206, PGSC0003DMG400013391, PGSC0003DMG400019975, PGSC0003DMG400024167, PGSC0003DMG400013154, PGSC0003DMG400016982, PGSC0003DMG400019378, PGSC0003DMG400029810, PGSC0003DMG401023760, PGSC0003DMG400020644, PGSC0003DMG400014717, PGSC0003DMG400027642, PGSC0003DMG400025386, PGSC0003DMG400023283, PGSC0003DMG400015766, PGSC0003DMG400023282, PGSC0003DMG400024438, PGS…	610	2064	15821	0.929878	1	1	1
Annotation Cluster 6	Enrichment Score: 2.8821358291750463
Category	Term	Count	%	PValue	Genes	List Total	Pop Hits	Pop Total	Fold Enrichment	Bonferroni	Benjamini	FDR
INTERPRO	IPR021109:Aspartic peptidase	20	0.896861	0.000188665	PGSC0003DMG400045992, PGSC0003DMG400022113, PGSC0003DMG400023144, PGSC0003DMG400021387, PGSC0003DMG400021606, PGSC0003DMG400036253, PGSC0003DMG400037671, PGSC0003DMG400035215, PGSC0003DMG400037503, PGSC0003DMG401008987, PGSC0003DMG400035630, PGSC0003DMG400031212, PGSC0003DMG400023285, PGSC0003DMG400010528, PGSC0003DMG400018877, PGSC0003DMG400044098	1290	198	34258	2.68248	0.161258	0.0212123	0.020666
GOTERM_MF_DIRECT	GO:0004190~aspartic-type endopeptidase activity	18	0.807175	0.000204587	PGSC0003DMG400045992, PGSC0003DMG400022113, PGSC0003DMG400023144, PGSC0003DMG400021387, PGSC0003DMG400021606, PGSC0003DMG400036253, PGSC0003DMG400037671, PGSC0003DMG400037503, PGSC0003DMG401008987, PGSC0003DMG400035630, PGSC0003DMG400031212, PGSC0003DMG400009454, PGSC0003DMG400010528, PGSC0003DMG400018877	918	166	24135	2.85082	0.0787721	0.0273465	0.0270055
INTERPRO	IPR001461:Peptidase A1	14	0.627803	0.00336378	PGSC0003DMG400045992, PGSC0003DMG401008987, PGSC0003DMG400022113, PGSC0003DMG400031212, PGSC0003DMG400023144, PGSC0003DMG400021606, PGSC0003DMG400036253, PGSC0003DMG400037671, PGSC0003DMG400010528, PGSC0003DMG400018877	1290	145	34258	2.56408	0.956731	0.132978	0.129554
UP_SEQ_FEATURE	DOMAIN:Peptidase A1	14	0.627803	0.00504803	PGSC0003DMG400037503, PGSC0003DMG400045992, PGSC0003DMG400035630, PGSC0003DMG400022113, PGSC0003DMG400031212, PGSC0003DMG400023144, PGSC0003DMG400021606, PGSC0003DMG400037671, PGSC0003DMG400010528, PGSC0003DMG400018877	1576	141	38753	2.44151	0.894818	0.172798	0.168526
INTERPRO	IPR001969:Peptidase aspartic, active site	8	0.358744	0.00592656	PGSC0003DMG400045992, PGSC0003DMG400037503, PGSC0003DMG400035630, PGSC0003DMG400022113, PGSC0003DMG400021387, PGSC0003DMG400036253, PGSC0003DMG400018877	1290	58	34258	3.66298	0.996073	0.178179	0.173591
Annotation Cluster 7	Enrichment Score: 2.803108501567614
Category	Term	Count	%	PValue	Genes	List Total	Pop Hits	Pop Total	Fold Enrichment	Bonferroni	Benjamini	FDR
INTERPRO	IPR001925:Porin, eukaryotic type	5	0.224215	0.000349215	PGSC0003DMG400025346, PGSC0003DMG400000864	1290	10	34258	13.2783	0.277852	0.0271224	0.026424
INTERPRO	IPR027246:Eukaryotic porin/Tom40	5	0.224215	0.000532425	PGSC0003DMG400025346, PGSC0003DMG400000864	1290	11	34258	12.0712	0.391253	0.0354443	0.0345316
INTERPRO	IPR023614:Porin domain	5	0.224215	0.000774886	PGSC0003DMG400025346, PGSC0003DMG400000864	1290	12	34258	11.0652	0.514451	0.0473924	0.046172
GOTERM_MF_DIRECT	GO:0008308~voltage-gated anion channel activity	5	0.224215	0.00508355	PGSC0003DMG400025346, PGSC0003DMG400000864	918	19	24135	6.91864	0.870452	0.254813	0.251636
GOTERM_CC_DIRECT	GO:0005741~mitochondrial outer membrane	5	0.224215	0.0131735	PGSC0003DMG400025346, PGSC0003DMG400000864	716	27	20696	5.35278	0.873652	0.685021	0.685021
Annotation Cluster 8	Enrichment Score: 2.5358458677649653
Category	Term	Count	%	PValue	Genes	List Total	Pop Hits	Pop Total	Fold Enrichment	Bonferroni	Benjamini	FDR
SMART	SM00579:FBD	7	0.313901	0.00122519	PGSC0003DMG400031165, PGSC0003DMG400018499, PGSC0003DMG400026860, PGSC0003DMG403013245	356	37	10732	5.70331	0.161831	0.0588093	0.0575841
INTERPRO	IPR006566:FBD	8	0.358744	0.00226604	PGSC0003DMG400031165, PGSC0003DMG400018499, PGSC0003DMG400026860, PGSC0003DMG400013766, PGSC0003DMG403013245	1290	49	34258	4.33577	0.879288	0.111155	0.108293
UP_SEQ_FEATURE	DOMAIN:FBD	6	0.269058	0.00889182	PGSC0003DMG400031165, PGSC0003DMG400018499, PGSC0003DMG400026860	1576	32	38753	4.61053	0.981212	0.247304	0.241191
Annotation Cluster 9	Enrichment Score: 2.1518978260286232
Category	Term	Count	%	PValue	Genes	List Total	Pop Hits	Pop Total	Fold Enrichment	Bonferroni	Benjamini	FDR
INTERPRO	IPR001678:Bacterial Fmu (Sun)/eukaryotic nucleolar NOL1/Nop2p	6	0.269058	0.000230984	PGSC0003DMG400016157, PGSC0003DMG400022529	1290	16	34258	9.95872	0.193702	0.0212123	0.020666
UP_SEQ_FEATURE	DOMAIN:SAM_MT_RSMB_NOP	6	0.269058	0.000330562	PGSC0003DMG400016157, PGSC0003DMG400022529	1576	16	38753	9.22105	0.136813	0.0183875	0.017933
INTERPRO	IPR023267:RNA (C5-cytosine) methyltransferase	4	0.179372	0.0090608	PGSC0003DMG400016157, PGSC0003DMG400022529	1290	12	34258	8.8522	0.999793	0.205967	0.200664
GOTERM_BP_DIRECT	GO:0001510~RNA methylation	4	0.179372	0.0378946	PGSC0003DMG400016157, PGSC0003DMG400009279, PGSC0003DMG400022529	607	21	16873	5.29474	1	1	1
UP_KW_MOLECULAR_FUNCTION	KW-0694~RNA-binding	11	0.493274	0.663638	PGSC0003DMG400012225, PGSC0003DMG400016288, PGSC0003DMG400031069, PGSC0003DMG400016157, PGSC0003DMG400022529, PGSC0003DMG400029704, PGSC0003DMG400025529, PGSC0003DMG400020647	342	319	9915	0.999698	1	1	0.964286
Annotation Cluster 10	Enrichment Score: 2.1407595437060203
Category	Term	Count	%	PValue	Genes	List Total	Pop Hits	Pop Total	Fold Enrichment	Bonferroni	Benjamini	FDR
INTERPRO	IPR000157:Toll/interleukin-1 receptor homology (TIR) domain	12	0.538117	0.000813603	PGSC0003DMG400024206, PGSC0003DMG401015682, PGSC0003DMG400009634, PGSC0003DMG400015693, PGSC0003DMG400030267, PGSC0003DMG400031477, PGSC0003DMG403016979, PGSC0003DMG401009628, PGSC0003DMG402016981, PGSC0003DMG400001756, PGSC0003DMG400002427	1290	94	34258	3.3902	0.531672	0.0473924	0.046172
UP_SEQ_FEATURE	DOMAIN:TIR	12	0.538117	0.00151472	PGSC0003DMG400024206, PGSC0003DMG401015682, PGSC0003DMG400009634, PGSC0003DMG400015693, PGSC0003DMG400030267, PGSC0003DMG400031477, PGSC0003DMG403016979, PGSC0003DMG401009628, PGSC0003DMG402016981, PGSC0003DMG400001756, PGSC0003DMG400002427	1576	94	38753	3.13908	0.49062	0.0726644	0.0708682
SMART	SM00255:TIR	8	0.358744	0.0174889	PGSC0003DMG400024206, PGSC0003DMG401015682, PGSC0003DMG400015693, PGSC0003DMG400031477, PGSC0003DMG403016979, PGSC0003DMG402016981, PGSC0003DMG400001756, PGSC0003DMG400002427	356	81	10732	2.97739	0.921188	0.359772	0.352277
GOTERM_BP_DIRECT	GO:0007165~signal transduction	12	0.538117	0.126898	PGSC0003DMG400024206, PGSC0003DMG401015682, PGSC0003DMG400009634, PGSC0003DMG400015693, PGSC0003DMG400030267, PGSC0003DMG400031477, PGSC0003DMG403016979, PGSC0003DMG401009628, PGSC0003DMG402016981, PGSC0003DMG400001756, PGSC0003DMG400002427	607	207	16873	1.61144	1	1	1

## Sheet: RUDup-FuncAnnotCluster
Annotation Cluster 1	Enrichment Score: 5.745810460160853
Category	Term	Count	%	PValue	Genes	List Total	Pop Hits	Pop Total	Fold Enrichment	Bonferroni	Benjamini	FDR
UP_SEQ_FEATURE	DOMAIN:Vps39_1	5	1.52439	5.31277e-09	PGSC0003DMG400003507	224	5	38753	173.004	7.22536e-07	7.22536e-07	7.01285e-07
INTERPRO	IPR019452:Vacuolar sorting protein 39/Transforming growth factor beta receptor-associated domain 1	5	1.52439	1.1296e-08	PGSC0003DMG400003507	239	5	34258	143.339	3.29842e-06	3.29842e-06	3.10639e-06
UP_SEQ_FEATURE	DOMAIN:Vps39_2	5	1.52439	3.68539e-08	PGSC0003DMG400003507	224	7	38753	123.575	5.01212e-06	1.67071e-06	1.62157e-06
INTERPRO	IPR019453:Vacuolar sorting protein 39/Transforming growth factor beta receptor-associated domain 2	5	1.52439	7.82101e-08	PGSC0003DMG400003507	239	7	34258	102.385	2.28371e-05	7.61245e-06	7.16926e-06
UP_SEQ_FEATURE	REPEAT:CHCR	4	1.21951	1.03061e-05	PGSC0003DMG400003507	224	8	38753	86.5022	0.00140066	0.000350408	0.000340102
INTERPRO	IPR000547:Clathrin, heavy chain/VPS, 7-fold repeat	4	1.21951	1.8071e-05	PGSC0003DMG400003507	239	8	34258	71.6695	0.00526289	0.00131241	0.001236
GOTERM_BP_DIRECT	GO:0016192~vesicle-mediated transport	8	2.43902	5.14179e-05	PGSC0003DMG400003507, PGSC0003DMG400015078	126	130	16873	8.24078	0.00712179	0.00709567	0.00699284
GOTERM_BP_DIRECT	GO:0006886~intracellular protein transport	5	1.52439	0.0652129	PGSC0003DMG400003507, PGSC0003DMG400033637	126	204	16873	3.28217	0.999915	0.69226	0.682228
Annotation Cluster 2	Enrichment Score: 4.3362795867090185
Category	Term	Count	%	PValue	Genes	List Total	Pop Hits	Pop Total	Fold Enrichment	Bonferroni	Benjamini	FDR
UP_SEQ_FEATURE	DOMAIN:SAM_MT_RSMB_NOP	6	1.82927	2.50235e-08	PGSC0003DMG400016157, PGSC0003DMG400022529	224	16	38753	64.8767	3.40318e-06	1.67071e-06	1.62157e-06
INTERPRO	IPR001678:Bacterial Fmu (Sun)/eukaryotic nucleolar NOL1/Nop2p	6	1.82927	6.36769e-08	PGSC0003DMG400016157, PGSC0003DMG400022529	239	16	34258	53.7521	1.85935e-05	7.61245e-06	7.16926e-06
INTERPRO	IPR023267:RNA (C5-cytosine) methyltransferase	4	1.21951	6.95465e-05	PGSC0003DMG400016157, PGSC0003DMG400022529	239	12	34258	47.7796	0.0201035	0.00203076	0.00191253
GOTERM_BP_DIRECT	GO:0001510~RNA methylation	4	1.21951	0.000478839	PGSC0003DMG400016157, PGSC0003DMG400009279, PGSC0003DMG400022529	126	21	16873	25.5072	0.0644068	0.0220266	0.0217074
UP_SEQ_FEATURE	ACT_SITE:Nucleophile	6	1.82927	0.00282779	PGSC0003DMG400029974, PGSC0003DMG400010022, PGSC0003DMG400016157, PGSC0003DMG400022529	224	166	38753	6.25317	0.319634	0.0640967	0.0622115
UP_KW_MOLECULAR_FUNCTION	KW-0694~RNA-binding	6	1.82927	0.0639854	PGSC0003DMG400031069, PGSC0003DMG400016157, PGSC0003DMG400022529	68	319	9915	2.74249	0.887196	0.360718	0.360718
Annotation Cluster 3	Enrichment Score: 3.9338792252789068
Category	Term	Count	%	PValue	Genes	List Total	Pop Hits	Pop Total	Fold Enrichment	Bonferroni	Benjamini	FDR
INTERPRO	IPR001925:Porin, eukaryotic type	4	1.21951	3.83269e-05	PGSC0003DMG400025346	239	10	34258	57.3356	0.0111293	0.00159878	0.0015057
INTERPRO	IPR027246:Eukaryotic porin/Tom40	4	1.21951	5.24289e-05	PGSC0003DMG400025346	239	11	34258	52.1232	0.0151931	0.00191366	0.00180224
INTERPRO	IPR023614:Porin domain	4	1.21951	6.95465e-05	PGSC0003DMG400025346	239	12	34258	47.7796	0.0201035	0.00203076	0.00191253
GOTERM_MF_DIRECT	GO:0008308~voltage-gated anion channel activity	4	1.21951	0.000290616	PGSC0003DMG400025346	168	19	24135	30.2444	0.0387584	0.0122603	0.0115391
GOTERM_CC_DIRECT	GO:0005741~mitochondrial outer membrane	4	1.21951	0.000527151	PGSC0003DMG400025346	123	27	20696	24.9274	0.024478	0.012388	0.012388
Annotation Cluster 4	Enrichment Score: 3.252189347156484
Category	Term	Count	%	PValue	Genes	List Total	Pop Hits	Pop Total	Fold Enrichment	Bonferroni	Benjamini	FDR
UP_KW_BIOLOGICAL_PROCESS	KW-0294~Fucose metabolism	6	1.82927	0.000125484	PGSC0003DMG400010509, PGSC0003DMG400018403	45	76	6711	11.7737	0.00288215	0.00163586	0.00163586
UP_KW_BIOLOGICAL_PROCESS	KW-0119~Carbohydrate metabolism	9	2.7439	0.000142249	PGSC0003DMG400001318, PGSC0003DMG403001316, PGSC0003DMG400010509, PGSC0003DMG400018403, PGSC0003DMG402001316	45	241	6711	5.56929	0.00326661	0.00163586	0.00163586
INTERPRO	IPR019378:GDP-fucose protein O-fucosyltransferase	6	1.82927	0.000180259	PGSC0003DMG400010509, PGSC0003DMG400018403	239	75	34258	11.4671	0.0512788	0.0043863	0.00413093
GOTERM_BP_DIRECT	GO:0006004~fucose metabolic process	6	1.82927	0.000265656	PGSC0003DMG400010509, PGSC0003DMG400018403	126	77	16873	10.4348	0.0362575	0.0183303	0.0180646
INTERPRO	IPR024709:O-fucosyltransferase, plant	5	1.52439	0.000509227	PGSC0003DMG400010509, PGSC0003DMG400018403	239	53	34258	13.5225	0.1382	0.010621	0.0100027
PIR_SUPERFAMILY	PIRSF009360:uncharacterized conserved protein with GDP-fucose protein O-fucosyltransferase domain	5	1.52439	0.00467874	PGSC0003DMG400010509, PGSC0003DMG400018403	27	42	1535	6.76808	0.0722894	0.0440093	0.0412587
GOTERM_MF_DIRECT	GO:0016740~transferase activity	6	1.82927	0.00842909	PGSC0003DMG400010509, PGSC0003DMG400018403	168	180	24135	4.78869	0.683748	0.114636	0.107892
Annotation Cluster 5	Enrichment Score: 2.9148495955571563
Category	Term	Count	%	PValue	Genes	List Total	Pop Hits	Pop Total	Fold Enrichment	Bonferroni	Benjamini	FDR
GOTERM_MF_DIRECT	GO:0019001~guanyl nucleotide binding	4	1.21951	0.000245977	PGSC0003DMG400025931	168	18	24135	31.9246	0.0329035	0.0122603	0.0115391
GOTERM_MF_DIRECT	GO:0031683~G-protein beta/gamma-subunit complex binding	4	1.21951	0.000290616	PGSC0003DMG400025931	168	19	24135	30.2444	0.0387584	0.0122603	0.0115391
INTERPRO	IPR001019:Guanine nucleotide binding protein (G-protein), alpha subunit	4	1.21951	0.000295498	PGSC0003DMG400025931	239	19	34258	30.1766	0.0826795	0.00663735	0.00625093
GOTERM_MF_DIRECT	GO:0003924~GTPase activity	8	2.43902	0.00418871	PGSC0003DMG400025931, PGSC0003DMG400014624, PGSC0003DMG400004704, PGSC0003DMG401001693	168	290	24135	3.96305	0.434961	0.071208	0.0670193
INTERPRO	IPR011025:G protein alpha subunit, helical insertion	3	0.914634	0.00475445	PGSC0003DMG400025931	239	15	34258	28.6678	0.751325	0.0694149	0.0653737
GOTERM_BP_DIRECT	GO:0007186~G-protein coupled receptor signaling pathway	3	0.914634	0.00770821	PGSC0003DMG400025931	126	18	16873	22.3188	0.658904	0.194408	0.191591
Annotation Cluster 6	Enrichment Score: 2.3434217364599785
Category	Term	Count	%	PValue	Genes	List Total	Pop Hits	Pop Total	Fold Enrichment	Bonferroni	Benjamini	FDR
GOTERM_CC_DIRECT	GO:0031519~PcG protein complex	4	1.21951	2.32692e-05	PGSC0003DMG400034096	123	10	20696	67.3041	0.00109307	0.00109365	0.00109365
INTERPRO	IPR025778:Histone-lysine N-methyltransferase, EZ	4	1.21951	2.69673e-05	PGSC0003DMG400034096	239	9	34258	63.7062	0.00784364	0.00131241	0.001236
GOTERM_MF_DIRECT	GO:0008168~methyltransferase activity	8	2.43902	0.000650062	PGSC0003DMG400016157, PGSC0003DMG400034096, PGSC0003DMG400022529	168	209	24135	5.49897	0.0846393	0.015889	0.0149544
UP_SEQ_FEATURE	DOMAIN:CXC	3	0.914634	0.000679225	PGSC0003DMG400034096	224	7	38753	74.1448	0.088265	0.0184749	0.0179315
INTERPRO	IPR026489:CXC domain	3	0.914634	0.000986389	PGSC0003DMG400034096	239	7	34258	61.431	0.250364	0.0169427	0.0159563
SMART	SM01114:SM01114	3	0.914634	0.00153018	PGSC0003DMG400034096	59	11	10732	49.6086	0.0708682	0.0734485	0.0734485
GOTERM_BP_DIRECT	GO:0032259~methylation	7	2.13415	0.00845254	PGSC0003DMG400011266, PGSC0003DMG400016157, PGSC0003DMG400034096, PGSC0003DMG400022529, PGSC0003DMG400013874	126	237	16873	3.95523	0.69269	0.194408	0.191591
SMART	SM00317:SET	3	0.914634	0.0224942	PGSC0003DMG400034096	59	43	10732	12.6906	0.664473	0.320837	0.320837
UP_SEQ_FEATURE	DOMAIN:SET	3	0.914634	0.0387875	PGSC0003DMG400034096	224	54	38753	9.61136	0.995393	0.3103	0.301174
UP_KW_MOLECULAR_FUNCTION	KW-0489~Methyltransferase	5	1.52439	0.0533301	PGSC0003DMG400034096, PGSC0003DMG400022529, PGSC0003DMG400013874	68	210	9915	3.47164	0.83611	0.360718	0.360718
INTERPRO	IPR001214:SET domain	3	0.914634	0.0543241	PGSC0003DMG400034096	239	54	34258	7.96327	1	0.330472	0.311232
UP_KW_LIGAND	KW-0949~S-adenosyl-L-methionine	4	1.21951	0.0612095	PGSC0003DMG400034096, PGSC0003DMG400022529	43	141	6539	4.31404	0.717269	1	1
INTERPRO	IPR001005:SANT/Myb domain	3	0.914634	0.62749	PGSC0003DMG400034096	239	305	34258	1.40989	1	1	0.945017
Annotation Cluster 7	Enrichment Score: 2.2923369231514092
Category	Term	Count	%	PValue	Genes	List Total	Pop Hits	Pop Total	Fold Enrichment	Bonferroni	Benjamini	FDR
UP_KW_MOLECULAR_FUNCTION	KW-0413~Isomerase	8	2.43902	0.000527148	PGSC0003DMG400001318, PGSC0003DMG402028118, PGSC0003DMG400038656, PGSC0003DMG403001316, PGSC0003DMG402001316, PGSC0003DMG400010060	68	211	9915	5.5283	0.0172499	0.0173959	0.0173959
UP_KW_MOLECULAR_FUNCTION	KW-0697~Rotamase	5	1.52439	0.00224295	PGSC0003DMG402028118, PGSC0003DMG400038656, PGSC0003DMG400010060	68	82	9915	8.89078	0.0714216	0.0370087	0.0370087
GOTERM_MF_DIRECT	GO:0003755~peptidyl-prolyl cis-trans isomerase activity	5	1.52439	0.00415919	PGSC0003DMG402028118, PGSC0003DMG400038656, PGSC0003DMG400010060	168	94	24135	7.64153	0.432678	0.071208	0.0670193
UP_SEQ_FEATURE	DOMAIN:PPIase FKBP-type	3	0.914634	0.0222754	PGSC0003DMG402028118, PGSC0003DMG400038656	224	40	38753	12.9753	0.953286	0.252455	0.24503
INTERPRO	IPR001179:Peptidyl-prolyl cis-trans isomerase, FKBP-type, domain	3	0.914634	0.0315303	PGSC0003DMG402028118, PGSC0003DMG400038656	239	40	34258	10.7504	0.999913	0.212844	0.200452
Annotation Cluster 8	Enrichment Score: 2.210339175257427
Category	Term	Count	%	PValue	Genes	List Total	Pop Hits	Pop Total	Fold Enrichment	Bonferroni	Benjamini	FDR
GOTERM_MF_DIRECT	GO:0030246~carbohydrate binding	7	2.13415	0.000360598	PGSC0003DMG400001318, PGSC0003DMG400004394, PGSC0003DMG400019898, PGSC0003DMG403001316, PGSC0003DMG400036830, PGSC0003DMG402001316	168	135	24135	7.44907	0.0478666	0.0122603	0.0115391
UP_KW_MOLECULAR_FUNCTION	KW-0413~Isomerase	8	2.43902	0.000527148	PGSC0003DMG400001318, PGSC0003DMG402028118, PGSC0003DMG400038656, PGSC0003DMG403001316, PGSC0003DMG402001316, PGSC0003DMG400010060	68	211	9915	5.5283	0.0172499	0.0173959	0.0173959
GOTERM_MF_DIRECT	GO:0004034~aldose 1-epimerase activity	3	0.914634	0.000700986	PGSC0003DMG400001318, PGSC0003DMG403001316, PGSC0003DMG402001316	168	6	24135	71.8304	0.0909612	0.015889	0.0149544
INTERPRO	IPR015443:Aldose 1-epimerase	3	0.914634	0.000986389	PGSC0003DMG400001318, PGSC0003DMG403001316, PGSC0003DMG402001316	239	7	34258	61.431	0.250364	0.0169427	0.0159563
GOTERM_BP_DIRECT	GO:0033499~galactose catabolic process via UDP-galactose	3	0.914634	0.0011159	PGSC0003DMG400001318, PGSC0003DMG403001316, PGSC0003DMG402001316	126	7	16873	57.3912	0.143753	0.0384985	0.0379405
INTERPRO	IPR008183:Aldose 1-/Glucose-6-phosphate 1-epimerase	3	0.914634	0.00540888	PGSC0003DMG400001318, PGSC0003DMG403001316, PGSC0003DMG402001316	239	16	34258	26.876	0.794781	0.0752092	0.0708306
PIR_SUPERFAMILY	PIRSF005096:aldose 1-epimerase	3	0.914634	0.00550116	PGSC0003DMG400001318, PGSC0003DMG403001316, PGSC0003DMG402001316	27	7	1535	24.3651	0.0844786	0.0440093	0.0412587
INTERPRO	IPR014718:Glycoside hydrolase-type carbohydrate-binding, subgroup	3	0.914634	0.0150479	PGSC0003DMG400001318, PGSC0003DMG403001316, PGSC0003DMG402001316	239	27	34258	15.9265	0.988054	0.129235	0.121711
INTERPRO	IPR011013:Galactose mutarotase-like domain	3	0.914634	0.0272887	PGSC0003DMG400001318, PGSC0003DMG403001316, PGSC0003DMG402001316	239	37	34258	11.6221	0.99969	0.204316	0.192421
GOTERM_BP_DIRECT	GO:0006006~glucose metabolic process	3	0.914634	0.0276251	PGSC0003DMG400001318, PGSC0003DMG403001316, PGSC0003DMG402001316	126	35	16873	11.4782	0.979635	0.54461	0.536717
UP_SEQ_FEATURE	ACT_SITE:Proton acceptor	6	1.82927	0.0383036	PGSC0003DMG400001318, PGSC0003DMG400011266, PGSC0003DMG403001316, PGSC0003DMG400010022, PGSC0003DMG400009279, PGSC0003DMG402001316	224	320	38753	3.24383	0.995066	0.3103	0.301174
UP_SEQ_FEATURE	REGION:Substrate binding	3	0.914634	0.0526549	PGSC0003DMG400001318, PGSC0003DMG403001316, PGSC0003DMG402001316	224	64	38753	8.10958	0.999362	0.397837	0.386136
UP_SEQ_FEATURE	ACT_SITE:Proton donor	3	0.914634	0.184608	PGSC0003DMG400001318, PGSC0003DMG403001316, PGSC0003DMG402001316	224	136	38753	3.81627	1	0.865747	0.840283
Annotation Cluster 9	Enrichment Score: 2.112889407655917
Category	Term	Count	%	PValue	Genes	List Total	Pop Hits	Pop Total	Fold Enrichment	Bonferroni	Benjamini	FDR
INTERPRO	IPR000887:KDPG/KHG aldolase	3	0.914634	0.000143528	PGSC0003DMG401028118	239	3	34258	143.339	0.0410469	0.00381001	0.00358819
GOTERM_MF_DIRECT	GO:0016829~lyase activity	3	0.914634	0.0100389	PGSC0003DMG401028118	168	22	24135	19.5901	0.746447	0.124117	0.116816
INTERPRO	IPR013785:Aldolase-type TIM barrel	3	0.914634	0.318208	PGSC0003DMG401028118	239	165	34258	2.60616	1	1	0.945017

## Sheet: SADel-FuncAnnotCluster
Annotation Cluster 1	Enrichment Score: 2.5997703820766906
Category	Term	Count	%	PValue	Genes	List Total	Pop Hits	Pop Total	Fold Enrichment	Bonferroni	Benjamini	FDR
INTERPRO	IPR022740:Polyphenol oxidase, C-terminal	3	1.1236	0.000552263	PGSC0003DMG400022430, PGSC0003DMG400018916, PGSC0003DMG400018924	155	8	34258	82.8823	0.0916453	0.0219323	0.0207979
GOTERM_MF_DIRECT	GO:0004097~catechol oxidase activity	3	1.1236	0.000661781	PGSC0003DMG400022430, PGSC0003DMG400018916, PGSC0003DMG400018924	95	10	24135	76.2158	0.0465459	0.0210012	0.0204178
INTERPRO	IPR022739:Polyphenol oxidase, central domain	3	1.1236	0.000707957	PGSC0003DMG400022430, PGSC0003DMG400018916, PGSC0003DMG400018924	155	9	34258	73.6731	0.115938	0.0219323	0.0207979
INTERPRO	IPR002227:Tyrosinase	3	1.1236	0.000882334	PGSC0003DMG400022430, PGSC0003DMG400018916, PGSC0003DMG400018924	155	10	34258	66.3058	0.14238	0.0219323	0.0207979
INTERPRO	IPR008922:Uncharacterised domain, di-copper centre	3	1.1236	0.000882334	PGSC0003DMG400022430, PGSC0003DMG400018916, PGSC0003DMG400018924	155	10	34258	66.3058	0.14238	0.0219323	0.0207979
UP_SEQ_FEATURE	DOMAIN:Tyrosinase_Cu-bd	3	1.1236	0.00102681	PGSC0003DMG400022430, PGSC0003DMG400018916, PGSC0003DMG400018924	189	10	38753	61.5127	0.0770061	0.0800915	0.0800915
GOTERM_CC_DIRECT	GO:0009543~chloroplast thylakoid lumen	3	1.1236	0.00181014	PGSC0003DMG400022430, PGSC0003DMG400018916, PGSC0003DMG400018924	74	18	20696	46.6126	0.0511853	0.0524942	0.0524942
UP_KW_PTM	KW-0883~Thioether bond	3	1.1236	0.00234535	PGSC0003DMG400022430, PGSC0003DMG400018916, PGSC0003DMG400018924	11	10	1293	35.2636	0.0139899	0.0164175	0.0164175
UP_KW_LIGAND	KW-0186~Copper	3	1.1236	0.0759839	PGSC0003DMG400022430, PGSC0003DMG400018916, PGSC0003DMG400018924	37	83	6539	6.38782	0.64204	0.592471	0.592471
UP_KW_CELLULAR_COMPONENT	KW-0793~Thylakoid	3	1.1236	0.15067	PGSC0003DMG400022430, PGSC0003DMG400018916, PGSC0003DMG400018924	62	149	13216	4.29184	0.859099	1	1
Annotation Cluster 2	Enrichment Score: 2.494751894270835
Category	Term	Count	%	PValue	Genes	List Total	Pop Hits	Pop Total	Fold Enrichment	Bonferroni	Benjamini	FDR
UP_KW_BIOLOGICAL_PROCESS	KW-0060~Ascorbate biosynthesis	3	1.1236	0.00029953	PGSC0003DMG401000287	27	7	6711	106.524	0.00597358	0.0059906	0.0059906
GOTERM_MF_DIRECT	GO:0050113~inositol oxygenase activity	3	1.1236	0.000311194	PGSC0003DMG401000287	95	7	24135	108.88	0.0221602	0.0210012	0.0204178
GOTERM_BP_DIRECT	GO:0019310~inositol catabolic process	3	1.1236	0.000341558	PGSC0003DMG401000287	70	7	16873	103.304	0.023963	0.0239091	0.0228844
INTERPRO	IPR007828:Inositol oxygenase	3	1.1236	0.000415424	PGSC0003DMG401000287	155	7	34258	94.7226	0.0697471	0.0219323	0.0207979
GOTERM_BP_DIRECT	GO:0019853~L-ascorbic acid biosynthetic process	3	1.1236	0.00124867	PGSC0003DMG401000287	70	13	16873	55.6253	0.0848899	0.0437034	0.0418304
UP_KW_CELLULAR_COMPONENT	KW-0963~Cytoplasm	5	1.87266	0.243232	PGSC0003DMG400016496, PGSC0003DMG401000287, PGSC0003DMG400014093	62	545	13216	1.95561	0.964718	1	1
GOTERM_CC_DIRECT	GO:0005737~cytoplasm	6	2.24719	0.856726	PGSC0003DMG400019881, PGSC0003DMG400009728, PGSC0003DMG401000287, PGSC0003DMG400014093	74	2035	20696	0.824597	1	1	1
Annotation Cluster 3	Enrichment Score: 2.1148032169730007
Category	Term	Count	%	PValue	Genes	List Total	Pop Hits	Pop Total	Fold Enrichment	Bonferroni	Benjamini	FDR
INTERPRO	IPR019165:Peptidase M76, ATP23	3	1.1236	6.00531e-05	PGSC0003DMG400011703	155	3	34258	221.019	0.0103951	0.0104492	0.00990876
UP_KW_MOLECULAR_FUNCTION	KW-0482~Metalloprotease	3	1.1236	0.0054404	PGSC0003DMG400011703	30	38	9915	26.0921	0.0835833	0.0435232	0.0435232
GOTERM_MF_DIRECT	GO:0004222~metalloendopeptidase activity	3	1.1236	0.0329835	PGSC0003DMG400011703	95	73	24135	10.4405	0.91062	0.395802	0.384808
UP_KW_MOLECULAR_FUNCTION	KW-0645~Protease	3	1.1236	0.322347	PGSC0003DMG400011703	30	395	9915	2.51013	0.998022	1	1
Annotation Cluster 4	Enrichment Score: 1.5821175081256682
Category	Term	Count	%	PValue	Genes	List Total	Pop Hits	Pop Total	Fold Enrichment	Bonferroni	Benjamini	FDR
INTERPRO	IPR004539:Translation elongation factor EF1A, eukaryotic/archaeal	3	1.1236	0.000415424	PGSC0003DMG400023272	155	7	34258	94.7226	0.0697471	0.0219323	0.0207979
INTERPRO	IPR004160:Translation elongation factor EFTu/EF1A, C-terminal	3	1.1236	0.00292995	PGSC0003DMG400023272	155	18	34258	36.8366	0.399841	0.0637265	0.0604303
GOTERM_BP_DIRECT	GO:0006414~translational elongation	3	1.1236	0.00394468	PGSC0003DMG400023272	70	23	16873	31.4404	0.244689	0.0690319	0.0660734
INTERPRO	IPR009001:Translation elongation factor EF1A/initiation factor IF2gamma, C-terminal	3	1.1236	0.00562788	PGSC0003DMG400023272	155	25	34258	26.5223	0.625445	0.108806	0.103178
GOTERM_MF_DIRECT	GO:0003746~translation elongation factor activity	3	1.1236	0.00648437	PGSC0003DMG400023272	95	31	24135	24.5857	0.373994	0.116719	0.113476
INTERPRO	IPR004161:Translation elongation factor EFTu/EF1A, domain 2	3	1.1236	0.00654604	PGSC0003DMG400023272	155	27	34258	24.5577	0.681061	0.113901	0.10801
INTERPRO	IPR000795:Elongation factor, GTP-binding domain	3	1.1236	0.0126948	PGSC0003DMG400023272	155	38	34258	17.4489	0.891719	0.169914	0.161126
UP_SEQ_FEATURE	DOMAIN:Tr-type G	3	1.1236	0.0146752	PGSC0003DMG400023272	189	38	38753	16.1876	0.684358	0.372962	0.372962
INTERPRO	IPR009000:Translation elongation/initiation factor/Ribosomal, beta-barrel	3	1.1236	0.0272676	PGSC0003DMG400023272	155	57	34258	11.6326	0.991856	0.231289	0.219325
KEGG_PATHWAY	sot03013:Nucleocytoplasmic transport	3	1.1236	0.0338501	PGSC0003DMG400023272	16	109	5561	9.56594	0.562409	0.812403	0.812403
UP_KW_BIOLOGICAL_PROCESS	KW-0648~Protein biosynthesis	3	1.1236	0.0659823	PGSC0003DMG400023272	27	109	6711	6.84098	0.74467	0.439882	0.439882
GOTERM_BP_DIRECT	GO:0006412~translation	5	1.87266	0.111577	PGSC0003DMG400015775, PGSC0003DMG400023272, PGSC0003DMG400011712	70	449	16873	2.68422	0.999775	0.781037	0.747564
GOTERM_MF_DIRECT	GO:0003924~GTPase activity	3	1.1236	0.312116	PGSC0003DMG400023272	95	290	24135	2.62813	1	1	0.985915
UP_KW_LIGAND	KW-0342~GTP-binding	3	1.1236	0.348963	PGSC0003DMG400023272	37	223	6539	2.37753	0.996225	1	1
GOTERM_MF_DIRECT	GO:0005525~GTP binding	3	1.1236	0.435724	PGSC0003DMG400023272	95	379	24135	2.01097	1	1	0.985915
INTERPRO	IPR027417:P-loop containing nucleoside triphosphate hydrolase	8	2.99625	0.704436	PGSC0003DMG400009633, PGSC0003DMG400011111, PGSC0003DMG400023272, PGSC0003DMG400017062, PGSC0003DMG400002427	155	1799	34258	0.982854	1	1	0.953757
