# Supplementary material for: Analysis of Genome Structure and Its Variations in Potato Cultivars Grown in Russia
Source: Int J Mol Sci. 2023 Mar 16;24(6):5713. doi: 10.3390/ijms24065713 (PMC10059000; doi:10.3390/ijms24065713)
Supplement: Supplementary file 1 [file ijms-24-05713-s001.zip › Supplementary File S3.xlsx]

## Sheet: Tuberization-Photoperiod genes
	List of genes related to tuberization / photoperiod control in potato
	Gene name	Transcript ID (if avaliable)	PGSC Gene ID	Ref
1	COL1	PGSC0003DMT400026065	PGSC0003DMG402010056	Abelenda et al., 2016
2	COL2	PGSC0003DMT400026068	PGSC0003DMG401010056	Abelenda et al., 2016
3	phyB	PGSC0003DMT400061712	PGSC0003DMG400024017	Abelenda et al., 2016
4	SP6A	PGSC0003DMT400060057	PGSC0003DMG400023365	Abelenda et al., 2016
5	StSP5G-like	PGSC0003DMT400041726	PGSC0003DMG400016180	Abelenda et al., 2016
6	StFKF	PGSC0003DMT400051416	PGSC0003DMG400019971	Kloosterman et al., 2013
7	StGI1	PGSC0003DMT400002842	PGSC0003DMG400001110	Kloosterman et al., 2013
8	RAP1	FM246879.2	PGSC0003DMG400027904	Martin et al., 2009
9	St SP9D		PGSC0003DMG400040097	Navarro et al., 2011
10	St SP5G		PGSC0003DMB000000512	Navarro et al., 2011
11	Bifunctional inhibitor/plant lipid transfer protein/seed storage helical domain		PGSC0003DMG400011323	Niu et al., 2022
12	Cupredoxin; Phytocyanin domain		PGSC0003DMG400023751	Niu et al., 2022
13	Dehydrin, conserved site;Dehydrin		PGSC0003DMG400009968	Niu et al., 2022
14	EF1 alpha	Elongation Factor 1 alpha	PGSC0003DMG400023272	Niu et al., 2022
15	Extensin(ext)		PGSC0003DMG400000794	Niu et al., 2022
16	Fruit-specificprotein;Carboxypeptidase A inhibitor-like		PGSC0003DMG400000678	Niu et al., 2022
17	GIGANTEA		PGSC0003DMG400018791	Niu et al., 2022
18	Major intrinsic protein;Aquaporin transporter;Aquaporin-like;Major intrinsic protein,conserved site		PGSC0003DMG400020906	Niu et al., 2022
19	Myb domain, plants; SANT/Myb domain; Homeobox domain-like; Myb domain		PGSC0003DMG400030389	Niu et al., 2022
20	NAD(P)-binding domain; NmrA-like domain		PGSC0003DMG400020471	Niu et al., 2022
21	Phosphate-induced protein 1		PGSC0003DMG400012577	Niu et al., 2022
22	Plant lipid transfer protein/Par allergen; Bifunctional inhibitor/plant lipid transfer protein/seed storage helical domain		PGSC0003DMG400012838	Niu et al., 2022
23	Proteinase inhibitor I20		PGSC0003DMG400004547	Niu et al., 2022
24	Proteinase inhibitor I3, Kunitz legume; Kunitz inhibitor ST1-like		PGSC0003DMG400010137	Niu et al., 2022
25	Proteinase inhibitor I3, Kunitz legume;Kunitz inhibitor ST1-like		PGSC0003DMG400010147	Niu et al., 2022
26	StCDF1	PGSC0003DMT400047370	PGSC0003DMG400018408	Ramírez Gonzales et al., 2021
27	StCDF2	PGSC0003DMT400064695	PGSC0003DMG400025129	Ramírez Gonzales et al., 2021
28	StCDF3	PGSC0003DMT400003359	PGSC0003DMG400001330	Ramírez Gonzales et al., 2021
29	StCDF4	PGSC0003DMT400083080	PGSC0003DMG400033046	Ramírez Gonzales et al., 2021
30	StCDF5	PGSC0003DMG400019528	PGSC0003DMG400019528	Ramírez Gonzales et al., 2021
31	StBEL5		PGSC0003DMG400005930	Sharma et al., 2016
32	St14a		PGSC0003DMG400006415	Teo et al., 2017
33	St14b		PGSC0003DMG400007807	Teo et al., 2017
34	St14c		PGSC0003DMG400012899	Teo et al., 2017
35	St14d		PGSC0003DMG401016141	Teo et al., 2017
36	St14e		PGSC0003DMG400016221	Teo et al., 2017
37	St14f		PGSC0003DMG400017753	Teo et al., 2017
38	St14g		PGSC0003DMG400019587	Teo et al., 2017
39	St14h		PGSC0003DMG400020425	Teo et al., 2017
40	St14i		PGSC0003DMG400023590	Teo et al., 2017
41	St14j		PGSC0003DMG400024187	Teo et al., 2017
42	St14k		PGSC0003DMG400030814	Teo et al., 2017
43	StFD		PGSC0003DMG400003652	Teo et al., 2017
44	StFDL1		PGSC0003DMG400023897	Teo et al., 2017
45	StSP3D		PGSC0003DMB000000214	Teo et al., 2017
46	StPHYA		PGSC0003DMG400015766	Yanovsky et al., 2001
47	StPHYB	MG604307	PGSC0003DMG400024017	Zhou et al., 2019
48	StPHYF	MG604306	PGSC0003DMG400017396	Zhou et al., 2019
