# Supplementary material for: Analysis of Genome Structure and Its Variations in Potato Cultivars Grown in Russia
Source: Int J Mol Sci. 2023 Mar 16;24(6):5713. doi: 10.3390/ijms24065713 (PMC10059000; doi:10.3390/ijms24065713)
Supplement: Supplementary file 1 [file ijms-24-05713-s001.zip › Supplementary File S4.xlsx]

## Sheet: RussianCultivars
List of the accessions of potato cultivars (Solanum tuberosum) studied, including their source, year of release, origin, pedigree and genotyping data
№	Cultivar	Country of origin / Breeding Centre (Company)	Year of release	Code in the RF National List	VIR accession number (k-) *GeneAgro	Code of the herbarium sheet in the WIR Herbarium	Pedigree information (parental genotypes)		Links to external resources with more information on genotyping data (DOI)	Literature reference (see manuscript text)	Molecular markers (corresponding R-gene)
											R1 (R1)	RT-R3a (R3a)	BLB1F/R / Rpi-sto1 (Rpi-blb1/Rpi-sto1)	YES3-3A (Rysto)	57R (H1)	Cytoplasm type	Number of regions for which the variety is approved to grow (according to https://reestr.gossortrf.ru/ (in Russian))
1	Fritella	Russian Fedration / Russian Potato Research Centre, LLC "Agrocenter "Korenevo"	2016	8757000	k-25345p	53999	Effect	Innovator (1401-1)	DOI: 10.30901/2658-6266-2020-4-o1	Rybakov et al., 2021	1	1	0	0	0	D	2
2	Golubizna	Russian Fedration / Russian Potato Research Centre	1993	8901562	k-11826p	53990	Gatchinsky	128-6	DOI: 10.30901/2658-6266-2020-4-o1	Rybakov et al., 2021	0	0	0	0	0	T	4
3	Grand	Russian Potato Research Centre, LLC "Agrocenter "Korenevo"	2016	8654295	k-25435p	54003	Aroza	Nayada	DOI: 10.30901/2658-6266-2020-4-o1	Rybakov et al., 2021	1	0	0	1	1	W/γ	4
4	Gusar	Russian Fedration / LLC Selection firm 'LIGA'	2017	8558554	k-25436p	53863	Arosa	Vdohnovenie	DOI: 10.30901/2658-6266-2020-3-o3	Klimenko et al., 2020;	1	0	0	1	1	W/γ	3
5	Krasa Meshchery	Russian Fedration / Russian Potato Research Centre, LLC "Agrocenter "Korenevo"	2020	8262167	k-25507p	54005	96.5-7	Maestro (1579-1)	DOI: 10.30901/2658-6266-2020-4-o1	Rybakov et al., 2021	0	1	0	0	1	D	3
6	Krasavchik	Russian Fedration / Russian Potato Research Centre	2009	9553926	k-25210p	54011	Gannibal	Peresvet	DOI: 10.30901/2658-6266-2020-4-o1	Rybakov et al., 2021	1	1	0	0	0	T	1
7	Krepysh	Russian Fedration / Russian Potato Research Centre	2005	9705808	k-12168p	53994	2953-34	Shurminsy 2	DOI: 10.30901/2658-6266-2020-4-o1	Rybakov et al., 2021	0	1	0	0	1	D	5
8	Meteor	Russian Fedration / Russian Potato Research Centre	2013	9154599	k-25212p	53996	84.14/44	Shurminsy 2 (95.1080/28)	DOI: 10.30901/2658-6266-2020-4-o1	Rybakov et al., 2021	0	0	0	1	1	W/γ	8
9	Nevsky	Russian Fedration / Leningrad Research Agriculture Institute — Branch of Russian Potato Research Centre	1982	7805632	k-10736p	53871	Veselovsky 2-4	Kandidat	DOI: 10.30901/2658-6266-2020-3-o3	Klimenko et al., 2020;	0	1	0	0	0	D	12
10	Nikulinsky	Russian Fedration / Russian Potato Research Centre	1996	9301208	*111	no data	Mavka	Peresvet	**DOI: 10.18699/VJ19.534	Gavrilenko et al., 2019						D**	7
11	Severnoe siyanie	Russian Fedration / Russian Potato Research Centre, LLC "Redkinskaya agro-industrial company"	2019	8558886	k-25344p	54008	Vitelotte	Bellaroza	DOI: 10.30901/2658-6266-2020-4-o1	Rybakov et al., 2021	0	0	0	0	1	T	1
12	Sudarinya	Russian Fedration / Leningrad Research Agriculture Institute — Branch of Russian Potato Research Centre	2009	9359269	k-12206p	53880	89181/6	8889/3	DOI: 10.30901/2658-6266-2020-3-o3	Klimenko et al., 2020;	0	1	1	1	1	W/γ	5
13	Symphonia	The Netherlands / HZPC HOLLAND B.V.	1995	9462376	*110	no data	Morene	WAL 77-139	no data	no data						no data	1
14	Udacha	Russian Fedration / Russian Potato Research Centre	1994	9001808	*17	no data	Vil'nya	Anoka	**DOI: 10.18699/VJ19.534	Gavrilenko et al., 2019						D**	9
15	Zhukovsky ranny	Russian Fedration / Russian Potato Research Centre	1993	9001786	*3	no data	Yagodka	Hydra	**DOI: 10.18699/VJ19.534	Gavrilenko et al., 2019						D**	10
	*Accession code from the GeneAgro in vitro collection
	** Genotyping data ( cytoplasm type) have been obtained from literture.
	For the rest 10 cultivars genotyping data (SSR and MAS) have been obtained previously using the same in vitro clone that was used in the present study.
		***Code of the herbarium sheet which are maintained in the Nomenclature standard fund of the WIR Herbarium of cultivated plants and their wild relatives and weeds in Saint-Petersburg.
